# Supplementary material for: Ancient DNA reveals phenological diversity of Coast Salish herring harvests over multiple centuries
Source: Sci Rep. 2022 Aug 6;12:13512. doi: 10.1038/s41598-022-17656-4 (PMC9357025; doi:10.1038/s41598-022-17656-4)
Supplement: Supplementary file 1 — Supplementary Information 1. [file 41598_2022_17656_MOESM1_ESM.xlsx]

## Sheet: SI Data 1
Sample name	Mass (g)	Element	Provenience	Excavation Layer	Calibrated Age
BA_2B_01	0.008	Vertebra	Unit 28/58, Strat 2B	2B	post-contact
BA_2B_04	0.007	Vertebra	Unit 28/58, Strat 2B	2B	post-contact
BA_2B_05	0.022	Prootic	Unit 28/58, Strat 2B	2B	post-contact
BA_2B_06	0.026	Prootic	Unit 28/58, Strat 2B	2B	post-contact
BA_2B_07	0.012	Prootic	Unit 28/58, Strat 2B	2B	post-contact
BA_2B_08	0.022	Prootic	Unit 28/58, Strat 2B	2B	post-contact
BA_2B_09	0.013	Prootic	Unit 28/58, Strat 2B	2B	post-contact
BA_2B_10	0.009	Prootic	Unit 28/58, Strat 2B	2B	post-contact
BA_2B_11	0.013	Prootic	Unit 28/58, Strat 2B	2B	post-contact
BA_2B_12	0.009	Prootic	Unit 28/58, Strat 2B	2B	post-contact
BA_2B_13	0.022	Prootic	Unit 28/58, Strat 2B	2B	post-contact
BA_2B_14	0.018	Prootic	Unit 28/58, Strat 2B	2B	post-contact
BA_2B_15	0.016	Prootic	Unit 28/58, Strat 2B	2B	post-contact
BA_2B_16	0.01	Prootic	Unit 28/58, Strat 2B	2B	post-contact
BA_2B_17	0.011	Prootic	Unit 29/58, Strat 2B	2B	post-contact
BA_2B_18	0.011	Prootic	Unit 29/58, Strat 2B	2B	post-contact
BA_2B_19	0.021	Prootic	Unit 29/58, Strat 2B	2B	post-contact
BA_2B_20	0.016	Prootic	Unit 29/58, Strat 2B	2B	post-contact
BA_2B_21	0.014	Prootic	Unit 29/58, Strat 2B	2B	post-contact
BA_2B_22	0.016	Prootic	Unit 29/58, Strat 2B	2B	post-contact
BA_2B_23	0.01	Prootic	Unit 29/58, Strat 2B	2B	post-contact
BA_2B_24	0.02	Prootic	Unit 29/58, Strat 2B	2B	post-contact
BA_2B_25	0.012	Prootic	Unit 29/58, Strat 2B	2B	post-contact
BA_2B_26	0.011	Prootic	Unit 29/58, Strat 2B	2B	post-contact
BA_2B_27	0.012	Prootic	Unit 29/58, Strat 2B	2B	post-contact
BA_2B_28	0.009	Prootic	Unit 29/58, Strat 2B	2B	post-contact
BA_2B_29	0.006	Vertebra	Unit 29/58, Strat 2B	2B	post-contact
BA_2B_30	0.005	Vertebra	Unit 29/58, Strat 2B	2B	post-contact
BA_2B_31	0.005	Vertebra	Unit 29/58, Strat 2B	2B	post-contact
BA_2B_32	0.004	Vertebra	Unit 29/58, Strat 2B	2B	post-contact
BA_2B_33	0.004	Exocipittal	Unit 29/58, Strat 2B	2B	post-contact
BA_2B_34	0.016	Vertebra	Unit 29/58, Strat 2B	2B	post-contact
BA_2B_35	0.005	Vertebra	Unit 29/58, Strat 2B	2B	post-contact
BA_2B_36	0.005	Vertebra	Unit 29/58, Strat 2B	2B	post-contact
BA_2B_37	0.007	Vertebra	Unit 29/58, Strat 2B	2B	post-contact
BA_2B_38	0.007	Vertebra	Unit 29/58, Strat 2B	2B	post-contact
BA_2B_39	0.004	Vertebra	Unit 29/58, Strat 2B	2B	post-contact
BA_2B_40	0.005	Vertebra	Unit 29/58, Strat 2B	2B	post-contact
BA_2B_41	0.006	Vertebra	Unit 29/58, Strat 2B	2B	post-contact
BA_2B_42	0.005	Vertebra	Unit 29/58, Strat 2B	2B	post-contact
BA_2B_43	0.004	Vertebra	Unit 29/58, Strat 2B	2B	post-contact
BA_2B_44	0.008	Vertebra	Unit 29/58, Strat 2B	2B	post-contact
BA_2B_45	0.006	Vertebra	Unit 29/58, Strat 2B	2B	post-contact
BA_2B_46	0.007	Vertebra	Unit 29/58, Strat 2B	2B	post-contact
BA_2B_47	0.006	Vertebra	Unit 29/58, Strat 2B	2B	post-contact
BA_2B_48	0.004	Vertebra	Unit 29/58, Strat 2B	2B	post-contact
BA_2F_01	0.01	Prootic	Unit 29/58, Strat 2F	2F	910-685 cal BP
BA_2F_02	0.019	Prootic	Unit 29/58, Strat 2F	2F	910-685 cal BP
BA_2F_03	0.022	Prootic	Unit 29/58, Strat 2F	2F	910-685 cal BP
BA_2F_04	0.022	Prootic	Unit 29/58, Strat 2F	2F	910-685 cal BP
BA_2F_05	0.009	Prootic	Unit 29/58, Strat 2F	2F	910-685 cal BP
BA_2F_06	0.011	Prootic	Unit 29/58, Strat 2F	2F	910-685 cal BP
BA_2F_07	0.011	Prootic	Unit 29/58, Strat 2F	2F	910-685 cal BP
BA_2F_08	0.02	Prootic	Unit 29/58, Strat 2F	2F	910-685 cal BP
BA_2F_09	0.014	Prootic	Unit 29/58, Strat 2F	2F	910-685 cal BP
BA_2F_10	0.007	Vertebrae	Unit 29/58, Strat 2F	2F	910-685 cal BP
BA_2F_11	0.006	Vertebrae	Unit 29/58, Strat 2F	2F	910-685 cal BP
BA_2F_12	0.004	Vertebrae	Unit 29/58, Strat 2F	2F	910-685 cal BP
BA_2F_13	0.005	Vertebrae	Unit 29/58, Strat 2F	2F	910-685 cal BP
BA_2F_14	0.018	Prootic	Unit 29/58, Strat 2F	2F	910-685 cal BP
BA_2F_15	0.016	Prootic	Unit 29/58, Strat 2F	2F	910-685 cal BP
BA_2F_16	0.009	Prootic	Unit 29/58, Strat 2F	2F	910-685 cal BP
BA_2F_17	0.012	Prootic	Unit 29/58, Strat 2F	2F	910-685 cal BP
BA_2F_18	0.021	Prootic	Unit 29/58, Strat 2F	2F	910-685 cal BP
BA_2F_19	0.016	Prootic	Unit 29/58, Strat 2F	2F	910-685 cal BP
BA_2F_20	0.013	Prootic	Unit 29/58, Strat 2F	2F	910-685 cal BP
BA_2F_21	0.012	Prootic	Unit 29/58, Strat 2F	2F	910-685 cal BP
BA_2F_22	0.013	Prootic	Unit 29/58, Strat 2F	2F	910-685 cal BP
BA_2F_23	0.014	Prootic	Unit 29/58, Strat 2F	2F	910-685 cal BP
BA_2F_24	0.012	Prootic	Unit 29/58, Strat 2F	2F	910-685 cal BP
BA_2F_25	0.013	Prootic	Unit 29/58, Strat 2F	2F	910-685 cal BP
BA_2F_26	0.012	Prootic	Unit 29/58, Strat 2F	2F	910-685 cal BP
BA_2F_27	0.008	Prootic	Unit 29/58, Strat 2F	2F	910-685 cal BP
BA_2F_28	0.011	Prootic	Unit 29/58, Strat 2F	2F	910-685 cal BP
BA_2F_29	0.012	Prootic	Unit 29/58, Strat 2F	2F	910-685 cal BP
BA_2F_30	0.015	Prootic	Unit 29/58, Strat 2F	2F	910-685 cal BP
BA_2F_31	0.013	Prootic	Unit 29/58, Strat 2F	2F	910-685 cal BP
BA_2F_32	0.01	Prootic	Unit 29/58, Strat 2F	2F	910-685 cal BP
BA_2F_33	0.014	Prootic	Unit 29/58, Strat 2F	2F	910-685 cal BP
BA_2F_34	0.008	Prootic	Unit 29/58, Strat 2F	2F	910-685 cal BP
BA_2F_35	0.01	Prootic	Unit 29/58, Strat 2F	2F	910-685 cal BP
BA_2F_36	0.007	Prootic	Unit 29/58, Strat 2F	2F	910-685 cal BP
BA_2F_37	0.005	Vertebra	Unit 29/58, Strat 2F	2F	910-685 cal BP
BA_2F_38	0.006	Vertebra	Unit 29/58, Strat 2F	2F	910-685 cal BP
BA_2F_39	0.009	Vertebra	Unit 29/58, Strat 2F	2F	910-685 cal BP
BA_2F_40	0.011	Vertebra	Unit 29/58, Strat 2F	2F	910-685 cal BP
BA_2F_41	0.014	Vertebra	Unit 29/58, Strat 2F	2F	910-685 cal BP
BA_2F_42	0.016	Vertebra	Unit 29/58, Strat 2F	2F	910-685 cal BP
BA_2F_43	0.009	Vertebra	Unit 29/58, Strat 2F	2F	910-685 cal BP
BA_2F_44	0.01	Vertebra	Unit 29/58, Strat 2F	2F	910-685 cal BP
BA_2F_45	0.007	Vertebra	Unit 29/58, Strat 2F	2F	910-685 cal BP
BA_2F_46	0.008	Vertebra	Unit 29/58, Strat 2F	2F	910-685 cal BP
BA_2F_47	0.006	Vertebra	Unit 29/58, Strat 2F	2F	910-685 cal BP
BA_2F_48	0.007	Vertebra	Unit 29/58, Strat 2F	2F	910-685 cal BP

## Sheet: SI Data 2
Sample name	Mass (g)	Element	Provenience	Catalog number	Calibrated Age
Bay27	0.006	vertebra	Unit 9, Strat B-1	331.8.2.01	400-100 cal BP
Bay28	0.006	vertebra	Unit 9, Strat B-1	346.8.2.02	400-100 cal BP
Bay29	0.005	vertebra	Unit 9, Strat B-1	346.8.2.02	400-100 cal BP
Bay30	0.006	vertebra	Unit 9, Strat B-1	346.8.2.02	400-100 cal BP
Bay31	0.005	vertebra	Unit 9, Strat B-1	346.8.2.02	400-100 cal BP
Bay32	0.004	vertebra	Unit 9, Strat B-1	346.8.2.02	400-100 cal BP
Bay33	0.013	prootic	Unit 9, Strat B-1	351.8.2.01	400-100 cal BP
Bay34	0.008	vertebra	Unit 9, Strat B-1	351.8.2.01	400-100 cal BP
Bay35	0.008	vertebra	Unit 9, Strat B-1	351.8.2.01	400-100 cal BP
Bay36	0.006	vertebra	Unit 9, Strat B-1	351.8.2.01	400-100 cal BP
Bay37	0.005	vertebra	Unit 9, Strat B-1	393.8.2.01	400-100 cal BP
Bay38	0.013	prootic	Unit 9, Strat B-1	346.8.2.02	400-100 cal BP
Bay39	0.005	vertebra	Unit 9, Strat B-1	346.8.2.02	400-100 cal BP
Bay40	0.006	vertebra	Unit 9, Strat B-1	346.8.2.02	400-100 cal BP
Bay41	0.006	vertebra	Unit 9, Strat B-1	346.8.2.02	400-100 cal BP
Bay42	0.004	vertebra	Unit 9, Strat B-1	346.8.2.02	400-100 cal BP
Bay43	0.006	vertebra	Unit 9, Strat B-1	351.8.2.01	400-100 cal BP
Bay44	0.008	vertebra	Unit 9, Strat B-1	351.8.2.01	400-100 cal BP
Bay45	0.004	vertebra	Unit 9, Strat B-1	393.8.20.01	400-100 cal BP
Bay46	0.004	vertebra	Unit 9, Strat B-1	393.8.20.01	400-100 cal BP
Bay47	0.017	prootic	Unit 9, Strat B-1	403.8.2.01	400-100 cal BP
Bay48	0.01	vertebra	Unit 9, Strat B-1	403.8.2.01	400-100 cal BP
Bay49	0.008	vertebra	Unit 9, Strat B-1	403.8.2.01	400-100 cal BP
Bay50	0.005	vertebra	Unit 9, Strat B-1	403.8.2.01	400-100 cal BP
Bay51	0.005	vertebra	Unit 9, Strat B-1	403.8.2.01	400-100 cal BP
Bay52	0.005	vertebra	Unit 9, Strat B-1	403.8.2.01	400-100 cal BP
Bay53	0.005	vertebra	Unit 9, Strat B-1	403.8.2.01	400-100 cal BP
Bay54	0.003	vertebra	Unit 9, Strat B-1	403.8.2.01	400-100 cal BP
Bay55	0.004	vertebra	Unit 9, Strat B-1	403.8.2.01	400-100 cal BP
Bay80	0.005	vertebra	Unit 9, Strat B-1	433.8.2.01	400-100 cal BP
Bay81	0.006	vertebra	Unit 9, Strat B-1	433.8.2.01	400-100 cal BP
Bay82	0.026	prootic	Unit 9, Strat B-1	443.8.2.01	400-100 cal BP
Bay83	0.019	prootic	Unit 9, Strat B-1	443.8.2.01	400-100 cal BP
Bay84	0.011	prootic	Unit 9, Strat B-1	443.8.2.01	400-100 cal BP
Bay85	0.012	prootic	Unit 9, Strat B-1	443.8.2.01	400-100 cal BP
Bay86	0.006	vertebra	Unit 9, Strat B-1	443.8.2.01	400-100 cal BP
Bay87	0.009	vertebra	Unit 9, Strat B-1	443.8.2.01	400-100 cal BP
Bay88	0.008	vertebra	Unit 9, Strat B-1	443.8.2.01	400-100 cal BP
Bay89	0.007	vertebra	Unit 9, Strat B-1	443.8.2.01	400-100 cal BP
Bay90	0.008	vertebra	Unit 9, Strat B-1	443.8.2.01	400-100 cal BP
Bay91	0.008	vertebra	Unit 9, Strat B-1	443.8.2.01	400-100 cal BP
Bay92	0.007	vertebra	Unit 9, Strat B-1	443.8.2.01	400-100 cal BP
Bay93	0.006	vertebra	Unit 9, Strat B-1	443.8.2.01	400-100 cal BP
Bay94	0.005	vertebra	Unit 9, Strat B-1	443.8.2.01	400-100 cal BP
Bay95	0.004	vertebra	Unit 9, Strat B-1	443.8.2.01	400-100 cal BP
Bay96	0.004	vertebra	Unit 9, Strat B-1	443.8.2.01	400-100 cal BP
Bay97	0.004	vertebra	Unit 9, Strat B-1	443.8.2.01	400-100 cal BP
Bay98	0.003	vertebra	Unit 9, Strat B-1	443.8.2.01	400-100 cal BP
Bay01	0.011	prootic	Unit 7, Strat B-1	446.8.1.01	800-550 cal BP
Bay02	0.01	caudal vertebra	Unit 7, Strat B-2	446.8.1.01	800-550 cal BP
Bay03	0.006	vertebra	Unit 7, Strat B-3	454.4.1.01	800-550 cal BP
Bay04	0.006	vertebra	Unit 7, Strat B-4	454.4.1.01	800-550 cal BP
Bay05	0.008	vertebra	Unit 7, Strat B-5	454.4.1.01	800-550 cal BP
Bay06	0.015	prootic	Unit 7, Strat B-6	467.4.1.01	800-550 cal BP
Bay07	0.008	vertebra	Unit 7, Strat B-7	467.8.3.01	800-550 cal BP
Bay08	0.02	prootic	Unit 7, Strat B-8	467.8.3.01	800-550 cal BP
Bay09	0.01	vertebra	Unit 7, Strat B-9	467.8.3.01	800-550 cal BP
Bay10	0.01	vertebra	Unit 7, Strat B-10	467.8.3.01	800-550 cal BP
Bay11	0.006	vertebra	Unit 7, Strat B-11	490.8.2.01	800-550 cal BP
Bay12	0.008	vertebra	Unit 7, Strat B-12	467.8.3.01	800-550 cal BP
Bay13	0.006	vertebra	Unit 7, Strat B-13	467.8.3.01	800-550 cal BP
Bay14	0.01	vertebra	Unit 7, Strat B-14	467.8.3.01	800-550 cal BP
Bay15	0.006	vertebra	Unit 7, Strat B-15	467.8.3.01	800-550 cal BP
Bay16	0.004	vertebra	Unit 7, Strat B-16	467.8.3.01	800-550 cal BP
Bay17	0.015	prootic	Unit 7, Strat B-17	490.8.2.01	800-550 cal BP
Bay18	0.008	vertebra	Unit 7, Strat B-18	490.8.2.01	800-550 cal BP
Bay19	0.01	vertebra	Unit 7, Strat B-19	490.8.2.01	800-550 cal BP
Bay20	0.011	vertebra	Unit 7, Strat B-20	490.8.2.01	800-550 cal BP
Bay21	0.006	vertebra	Unit 7, Strat B-21	521.8.1.01	800-550 cal BP
Bay22	0.005	vertebra	Unit 7, Strat B-22	521.8.1.01	800-550 cal BP
Bay23	0.008	vertebra	Unit 7, Strat B-23	558.8.2.01	800-550 cal BP
Bay24	0.005	vertebra	Unit 7, Strat B-24	558.8.2.01	800-550 cal BP
Bay25	0.015	vertebra	Unit 7, Strat B-25	572.8.2.01	800-550 cal BP
Bay26	0.016	vertebra	Unit 7, Strat B-26	572.8.2.01	800-550 cal BP
Bay56	0.013	vertebra	Unit 7, Strat B-27	467.8.3.01	800-550 cal BP
Bay57	0.008	vertebra	Unit 7, Strat B-28	467.8.3.02	800-550 cal BP
Bay58	0.006	vertebra	Unit 7, Strat B-29	467.8.3.03	800-550 cal BP
Bay59	0.013	vertebra	Unit 7, Strat B-30	467.8.3.04	800-550 cal BP
Bay60	0.005	vertebra	Unit 7, Strat B-31	467.8.3.05	800-550 cal BP
Bay61	0.006	vertebra	Unit 7, Strat B-32	467.8.3.06	800-550 cal BP
Bay62	0.004	vertebra	Unit 7, Strat B-33	467.8.3.07	800-550 cal BP
Bay63	0.005	vertebra	Unit 7, Strat B-34	467.8.3.08	800-550 cal BP
Bay64	0.007	vertebra	Unit 7, Strat B-35	467.8.3.09	800-550 cal BP
Bay65	0.006	vertebra	Unit 7, Strat B-36	467.8.3.10	800-550 cal BP
Bay66	0.008	vertebra	Unit 7, Strat B-37	490.8.2.01	800-550 cal BP
Bay67	0.005	vertebra	Unit 7, Strat B-38	490.8.2.01	800-550 cal BP
Bay68	0.006	vertebra	Unit 7, Strat B-39	490.8.2.01	800-550 cal BP
Bay69	0.007	vertebra	Unit 7, Strat B-40	490.8.2.01	800-550 cal BP
Bay70	0.008	vertebra	Unit 7, Strat B-41	490.8.2.01	800-550 cal BP
Bay71	0.008	vertebra	Unit 7, Strat B-42	490.8.2.01	800-550 cal BP
Bay72	0.007	vertebra	Unit 7, Strat B-43	490.8.2.01	800-550 cal BP
Bay73	0.007	vertebra	Unit 7, Strat B-44	490.8.2.01	800-550 cal BP
Bay74	0.006	vertebra	Unit 7, Strat B-45	490.8.2.01	800-550 cal BP
Bay75	0.006	vertebra	Unit 7, Strat B-46	521.8.1.01	800-550 cal BP
Bay76	0.004	vertebra	Unit 7, Strat B-47	521.8.1.01	800-550 cal BP
Bay77	0.007	vertebra	Unit 7, Strat B-48	521.8.1.01	800-550 cal BP
Bay78	0.013	prootic	Unit 7, Strat B-49	572.8.2.01	800-550 cal BP
Bay79	0.006	vertebra	Unit 7, Strat B-50	572.8.2.01	800-550 cal BP

## Sheet: SI Data 3
Sample	Sampling location	Life stage	Sampling date	Latitude	Longitude	Spawning group	Region
Port14_001	Port Orchard/Port Madison	spawning adult	2014-01-27	47.69	-122.59	Jan-Feb spawner	Washington
Port14_002	Port Orchard/Port Madison	spawning adult	2014-01-27	47.69	-122.59	Jan-Feb spawner	Washington
Port14_003	Port Orchard/Port Madison	spawning adult	2014-01-27	47.69	-122.59	Jan-Feb spawner	Washington
Port14_004	Port Orchard/Port Madison	spawning adult	2014-01-27	47.69	-122.59	Jan-Feb spawner	Washington
Port14_005	Port Orchard/Port Madison	spawning adult	2014-01-27	47.69	-122.59	Jan-Feb spawner	Washington
Port14_006	Port Orchard/Port Madison	spawning adult	2014-01-27	47.69	-122.59	Jan-Feb spawner	Washington
Port14_007	Port Orchard/Port Madison	spawning adult	2014-01-27	47.69	-122.59	Jan-Feb spawner	Washington
Port14_008	Port Orchard/Port Madison	spawning adult	2014-01-27	47.69	-122.59	Jan-Feb spawner	Washington
Port14_009	Port Orchard/Port Madison	spawning adult	2014-01-27	47.69	-122.59	Jan-Feb spawner	Washington
Port14_010	Port Orchard/Port Madison	spawning adult	2014-01-27	47.69	-122.59	Jan-Feb spawner	Washington
Port14_011	Port Orchard/Port Madison	spawning adult	2014-01-27	47.69	-122.59	Jan-Feb spawner	Washington
Port14_012	Port Orchard/Port Madison	spawning adult	2014-01-27	47.69	-122.59	Jan-Feb spawner	Washington
Port14_013	Port Orchard/Port Madison	spawning adult	2014-01-27	47.69	-122.59	Jan-Feb spawner	Washington
Port14_014	Port Orchard/Port Madison	spawning adult	2014-01-27	47.69	-122.59	Jan-Feb spawner	Washington
Port14_015	Port Orchard/Port Madison	spawning adult	2014-01-27	47.69	-122.59	Jan-Feb spawner	Washington
Port14_016	Port Orchard/Port Madison	spawning adult	2014-01-27	47.69	-122.59	Jan-Feb spawner	Washington
Port14_017	Port Orchard/Port Madison	spawning adult	2014-01-27	47.69	-122.59	Jan-Feb spawner	Washington
Port14_018	Port Orchard/Port Madison	spawning adult	2014-01-27	47.69	-122.59	Jan-Feb spawner	Washington
Port14_019	Port Orchard/Port Madison	spawning adult	2014-01-27	47.69	-122.59	Jan-Feb spawner	Washington
Port14_020	Port Orchard/Port Madison	spawning adult	2014-01-27	47.69	-122.59	Jan-Feb spawner	Washington
Port14_021	Port Orchard/Port Madison	spawning adult	2014-01-27	47.69	-122.59	Jan-Feb spawner	Washington
Port14_022	Port Orchard/Port Madison	spawning adult	2014-01-27	47.69	-122.59	Jan-Feb spawner	Washington
Port14_023	Port Orchard/Port Madison	spawning adult	2014-01-27	47.69	-122.59	Jan-Feb spawner	Washington
Port14_024	Port Orchard/Port Madison	spawning adult	2014-01-27	47.69	-122.59	Jan-Feb spawner	Washington
Port14_025	Port Orchard/Port Madison	spawning adult	2014-01-27	47.69	-122.59	Jan-Feb spawner	Washington
Port14_026	Port Orchard/Port Madison	spawning adult	2014-01-27	47.69	-122.59	Jan-Feb spawner	Washington
Port14_027	Port Orchard/Port Madison	spawning adult	2014-01-27	47.69	-122.59	Jan-Feb spawner	Washington
Port14_028	Port Orchard/Port Madison	spawning adult	2014-01-27	47.69	-122.59	Jan-Feb spawner	Washington
Port14_029	Port Orchard/Port Madison	spawning adult	2014-01-27	47.69	-122.59	Jan-Feb spawner	Washington
Port14_030	Port Orchard/Port Madison	spawning adult	2014-01-27	47.69	-122.59	Jan-Feb spawner	Washington
Port14_031	Port Orchard/Port Madison	spawning adult	2014-01-27	47.69	-122.59	Jan-Feb spawner	Washington
Port14_032	Port Orchard/Port Madison	spawning adult	2014-01-27	47.69	-122.59	Jan-Feb spawner	Washington
Port14_033	Port Orchard/Port Madison	spawning adult	2014-01-27	47.69	-122.59	Jan-Feb spawner	Washington
Port14_034	Port Orchard/Port Madison	spawning adult	2014-01-27	47.69	-122.59	Jan-Feb spawner	Washington
Port14_035	Port Orchard/Port Madison	spawning adult	2014-01-27	47.69	-122.59	Jan-Feb spawner	Washington
Port14_036	Port Orchard/Port Madison	spawning adult	2014-01-27	47.69	-122.59	Jan-Feb spawner	Washington
Port14_037	Port Orchard/Port Madison	spawning adult	2014-01-27	47.69	-122.59	Jan-Feb spawner	Washington
Port14_038	Port Orchard/Port Madison	spawning adult	2014-01-27	47.69	-122.59	Jan-Feb spawner	Washington
Port14_039	Port Orchard/Port Madison	spawning adult	2014-01-27	47.69	-122.59	Jan-Feb spawner	Washington
Port14_040	Port Orchard/Port Madison	spawning adult	2014-01-27	47.69	-122.59	Jan-Feb spawner	Washington
Port14_041	Port Orchard/Port Madison	spawning adult	2014-01-27	47.69	-122.59	Jan-Feb spawner	Washington
Port14_042	Port Orchard/Port Madison	spawning adult	2014-01-27	47.69	-122.59	Jan-Feb spawner	Washington
Port14_043	Port Orchard/Port Madison	spawning adult	2014-01-27	47.69	-122.59	Jan-Feb spawner	Washington
Port14_044	Port Orchard/Port Madison	spawning adult	2014-01-27	47.69	-122.59	Jan-Feb spawner	Washington
Port14_045	Port Orchard/Port Madison	spawning adult	2014-01-27	47.69	-122.59	Jan-Feb spawner	Washington
Port14_048	Port Orchard/Port Madison	spawning adult	2014-01-27	47.69	-122.59	Jan-Feb spawner	Washington
Squa07_001	Squaxin Pass	spawning adult	2007-01-17	47.2	-122.94	Jan-Feb spawner	Washington
Squa07_002	Squaxin Pass	spawning adult	2007-01-17	47.2	-122.94	Jan-Feb spawner	Washington
Squa07_003	Squaxin Pass	spawning adult	2007-01-17	47.2	-122.94	Jan-Feb spawner	Washington
Squa07_004	Squaxin Pass	spawning adult	2007-01-17	47.2	-122.94	Jan-Feb spawner	Washington
Squa07_005	Squaxin Pass	spawning adult	2007-01-17	47.2	-122.94	Jan-Feb spawner	Washington
Squa07_006	Squaxin Pass	spawning adult	2007-01-17	47.2	-122.94	Jan-Feb spawner	Washington
Squa07_007	Squaxin Pass	spawning adult	2007-01-17	47.2	-122.94	Jan-Feb spawner	Washington
Squa07_008	Squaxin Pass	spawning adult	2007-01-17	47.2	-122.94	Jan-Feb spawner	Washington
Squa07_010	Squaxin Pass	spawning adult	2007-01-17	47.2	-122.94	Jan-Feb spawner	Washington
Squa07_011	Squaxin Pass	spawning adult	2007-01-17	47.2	-122.94	Jan-Feb spawner	Washington
Squa07_012	Squaxin Pass	spawning adult	2007-01-17	47.2	-122.94	Jan-Feb spawner	Washington
Squa07_014	Squaxin Pass	spawning adult	2007-01-17	47.2	-122.94	Jan-Feb spawner	Washington
Squa07_015	Squaxin Pass	spawning adult	2007-01-17	47.2	-122.94	Jan-Feb spawner	Washington
Squa07_016	Squaxin Pass	spawning adult	2007-01-17	47.2	-122.94	Jan-Feb spawner	Washington
Squa07_017	Squaxin Pass	spawning adult	2007-01-17	47.2	-122.94	Jan-Feb spawner	Washington
Squa07_018	Squaxin Pass	spawning adult	2007-01-17	47.2	-122.94	Jan-Feb spawner	Washington
Squa07_019	Squaxin Pass	spawning adult	2007-01-17	47.2	-122.94	Jan-Feb spawner	Washington
Squa07_020	Squaxin Pass	spawning adult	2007-01-17	47.2	-122.94	Jan-Feb spawner	Washington
Squa07_021	Squaxin Pass	spawning adult	2007-01-17	47.2	-122.94	Jan-Feb spawner	Washington
Squa07_022	Squaxin Pass	spawning adult	2007-01-17	47.2	-122.94	Jan-Feb spawner	Washington
Squa07_024	Squaxin Pass	spawning adult	2007-01-17	47.2	-122.94	Jan-Feb spawner	Washington
Squa07_025	Squaxin Pass	spawning adult	2007-01-17	47.2	-122.94	Jan-Feb spawner	Washington
Squa07_027	Squaxin Pass	spawning adult	2007-01-17	47.2	-122.94	Jan-Feb spawner	Washington
Squa07_028	Squaxin Pass	spawning adult	2007-01-17	47.2	-122.94	Jan-Feb spawner	Washington
Squa07_029	Squaxin Pass	spawning adult	2007-01-17	47.2	-122.94	Jan-Feb spawner	Washington
Squa07_031	Squaxin Pass	spawning adult	2007-01-17	47.2	-122.94	Jan-Feb spawner	Washington
Squa07_033	Squaxin Pass	spawning adult	2007-01-17	47.2	-122.94	Jan-Feb spawner	Washington
Squa07_034	Squaxin Pass	spawning adult	2007-01-17	47.2	-122.94	Jan-Feb spawner	Washington
Squa07_035	Squaxin Pass	spawning adult	2007-01-17	47.2	-122.94	Jan-Feb spawner	Washington
Squa07_036	Squaxin Pass	spawning adult	2007-01-17	47.2	-122.94	Jan-Feb spawner	Washington
Squa07_037	Squaxin Pass	spawning adult	2007-01-17	47.2	-122.94	Jan-Feb spawner	Washington
Squa07_038	Squaxin Pass	spawning adult	2007-01-17	47.2	-122.94	Jan-Feb spawner	Washington
Squa07_039	Squaxin Pass	spawning adult	2007-01-17	47.2	-122.94	Jan-Feb spawner	Washington
Squa07_040	Squaxin Pass	spawning adult	2007-01-17	47.2	-122.94	Jan-Feb spawner	Washington
Squa07_041	Squaxin Pass	spawning adult	2007-01-17	47.2	-122.94	Jan-Feb spawner	Washington
Squa07_042	Squaxin Pass	spawning adult	2007-01-17	47.2	-122.94	Jan-Feb spawner	Washington
Squa07_043	Squaxin Pass	spawning adult	2007-01-17	47.2	-122.94	Jan-Feb spawner	Washington
Squa07_044	Squaxin Pass	spawning adult	2007-01-17	47.2	-122.94	Jan-Feb spawner	Washington
Squa07_045	Squaxin Pass	spawning adult	2007-01-17	47.2	-122.94	Jan-Feb spawner	Washington
Squa07_046	Squaxin Pass	spawning adult	2007-01-17	47.2	-122.94	Jan-Feb spawner	Washington
Squa07_047	Squaxin Pass	spawning adult	2007-01-17	47.2	-122.94	Jan-Feb spawner	Washington
Squa07_048	Squaxin Pass	spawning adult	2007-01-17	47.2	-122.94	Jan-Feb spawner	Washington
SmBy15_001	Similk Bay	spawning adult	2015-02-25	48.444	-122.567	Jan-Feb spawner	Washington
SmBy15_002	Similk Bay	spawning adult	2015-02-25	48.444	-122.567	Jan-Feb spawner	Washington
SmBy15_003	Similk Bay	spawning adult	2015-02-25	48.444	-122.567	Jan-Feb spawner	Washington
SmBy15_004	Similk Bay	spawning adult	2015-02-25	48.444	-122.567	Jan-Feb spawner	Washington
SmBy15_005	Similk Bay	spawning adult	2015-02-25	48.444	-122.567	Jan-Feb spawner	Washington
SmBy15_006	Similk Bay	spawning adult	2015-02-25	48.444	-122.567	Jan-Feb spawner	Washington
SmBy15_007	Similk Bay	spawning adult	2015-02-25	48.444	-122.567	Jan-Feb spawner	Washington
SmBy15_008	Similk Bay	spawning adult	2015-02-25	48.444	-122.567	Jan-Feb spawner	Washington
SmBy15_009	Similk Bay	spawning adult	2015-02-25	48.444	-122.567	Jan-Feb spawner	Washington
SmBy15_010	Similk Bay	spawning adult	2015-02-25	48.444	-122.567	Jan-Feb spawner	Washington
SmBy15_011	Similk Bay	spawning adult	2015-02-25	48.444	-122.567	Jan-Feb spawner	Washington
SmBy15_012	Similk Bay	spawning adult	2015-02-25	48.444	-122.567	Jan-Feb spawner	Washington
SmBy15_013	Similk Bay	spawning adult	2015-02-25	48.444	-122.567	Jan-Feb spawner	Washington
SmBy15_014	Similk Bay	spawning adult	2015-02-25	48.444	-122.567	Jan-Feb spawner	Washington
SmBy15_015	Similk Bay	spawning adult	2015-02-25	48.444	-122.567	Jan-Feb spawner	Washington
SmBy15_016	Similk Bay	spawning adult	2015-02-25	48.444	-122.567	Jan-Feb spawner	Washington
SmBy15_017	Similk Bay	spawning adult	2015-02-25	48.444	-122.567	Jan-Feb spawner	Washington
SmBy15_018	Similk Bay	spawning adult	2015-02-25	48.444	-122.567	Jan-Feb spawner	Washington
SmBy15_019	Similk Bay	spawning adult	2015-02-25	48.444	-122.567	Jan-Feb spawner	Washington
SmBy15_020	Similk Bay	spawning adult	2015-02-25	48.444	-122.567	Jan-Feb spawner	Washington
SmBy15_021	Similk Bay	spawning adult	2015-02-25	48.444	-122.567	Jan-Feb spawner	Washington
SmBy15_022	Similk Bay	spawning adult	2015-02-25	48.444	-122.567	Jan-Feb spawner	Washington
SmBy15_023	Similk Bay	spawning adult	2015-02-25	48.444	-122.567	Jan-Feb spawner	Washington
SmBy15_024	Similk Bay	spawning adult	2015-02-25	48.444	-122.567	Jan-Feb spawner	Washington
SmBy15_025	Similk Bay	spawning adult	2015-02-25	48.444	-122.567	Jan-Feb spawner	Washington
SmBy15_026	Similk Bay	spawning adult	2015-02-25	48.444	-122.567	Jan-Feb spawner	Washington
SmBy15_027	Similk Bay	spawning adult	2015-02-25	48.444	-122.567	Jan-Feb spawner	Washington
SmBy15_028	Similk Bay	spawning adult	2015-02-25	48.444	-122.567	Jan-Feb spawner	Washington
SmBy15_029	Similk Bay	spawning adult	2015-02-25	48.444	-122.567	Jan-Feb spawner	Washington
SmBy15_030	Similk Bay	spawning adult	2015-02-25	48.444	-122.567	Jan-Feb spawner	Washington
SmBy15_031	Similk Bay	spawning adult	2015-02-25	48.444	-122.567	Jan-Feb spawner	Washington
SmBy15_032	Similk Bay	spawning adult	2015-02-25	48.444	-122.567	Jan-Feb spawner	Washington
SmBy15_033	Similk Bay	spawning adult	2015-02-25	48.444	-122.567	Jan-Feb spawner	Washington
SmBy15_034	Similk Bay	spawning adult	2015-02-25	48.444	-122.567	Jan-Feb spawner	Washington
SmBy15_035	Similk Bay	spawning adult	2015-02-25	48.444	-122.567	Jan-Feb spawner	Washington
SmBy15_036	Similk Bay	spawning adult	2015-02-25	48.444	-122.567	Jan-Feb spawner	Washington
SmBy15_037	Similk Bay	spawning adult	2015-02-25	48.444	-122.567	Jan-Feb spawner	Washington
SmBy15_038	Similk Bay	spawning adult	2015-02-25	48.444	-122.567	Jan-Feb spawner	Washington
SmBy15_039	Similk Bay	spawning adult	2015-02-25	48.444	-122.567	Jan-Feb spawner	Washington
SmBy15_040	Similk Bay	spawning adult	2015-02-25	48.444	-122.567	Jan-Feb spawner	Washington
SmBy15_041	Similk Bay	spawning adult	2015-02-25	48.444	-122.567	Jan-Feb spawner	Washington
SmBy15_042	Similk Bay	spawning adult	2015-02-25	48.444	-122.567	Jan-Feb spawner	Washington
SmBy15_043	Similk Bay	spawning adult	2015-02-25	48.444	-122.567	Jan-Feb spawner	Washington
SmBy15_044	Similk Bay	spawning adult	2015-02-25	48.444	-122.567	Jan-Feb spawner	Washington
SmBy15_045	Similk Bay	spawning adult	2015-02-25	48.444	-122.567	Jan-Feb spawner	Washington
SmBy15_046	Similk Bay	spawning adult	2015-02-25	48.444	-122.567	Jan-Feb spawner	Washington
SmBy15_047	Similk Bay	spawning adult	2015-02-25	48.444	-122.567	Jan-Feb spawner	Washington
SmBy15_048	Similk Bay	spawning adult	2015-02-25	48.444	-122.567	Jan-Feb spawner	Washington
PtGb14_003	Port Gamble	spawning adult	2014-03-12	47.869	-122.601	Mar-Apr spawner	Washington
PtGb14_008	Port Gamble	spawning adult	2014-03-12	47.869	-122.601	Mar-Apr spawner	Washington
PtGb14_010	Port Gamble	spawning adult	2014-03-12	47.869	-122.601	Mar-Apr spawner	Washington
PtGb14_013	Port Gamble	spawning adult	2014-03-12	47.869	-122.601	Mar-Apr spawner	Washington
PtGb14_019	Port Gamble	spawning adult	2014-03-12	47.869	-122.601	Mar-Apr spawner	Washington
PtGb14_021	Port Gamble	spawning adult	2014-03-12	47.869	-122.601	Mar-Apr spawner	Washington
PtGb14_025	Port Gamble	spawning adult	2014-03-12	47.869	-122.601	Mar-Apr spawner	Washington
PtGb14_030	Port Gamble	spawning adult	2014-03-12	47.869	-122.601	Mar-Apr spawner	Washington
PtGb14_041	Port Gamble	spawning adult	2014-03-12	47.869	-122.601	Mar-Apr spawner	Washington
PtGb14_044	Port Gamble	spawning adult	2014-03-12	47.869	-122.601	Mar-Apr spawner	Washington
PtGb14_045	Port Gamble	spawning adult	2014-03-12	47.869	-122.601	Mar-Apr spawner	Washington
PtGb14_048	Port Gamble	spawning adult	2014-03-12	47.869	-122.601	Mar-Apr spawner	Washington
PtGb14_054	Port Gamble	spawning adult	2014-03-12	47.869	-122.601	Mar-Apr spawner	Washington
PtGb14_057	Port Gamble	spawning adult	2014-03-12	47.869	-122.601	Mar-Apr spawner	Washington
PtGb14_073	Port Gamble	spawning adult	2014-03-12	47.869	-122.601	Mar-Apr spawner	Washington
PtGb14_076	Port Gamble	spawning adult	2014-03-12	47.869	-122.601	Mar-Apr spawner	Washington
PtGb14_078	Port Gamble	spawning adult	2014-03-12	47.869	-122.601	Mar-Apr spawner	Washington
PtGb14_080	Port Gamble	spawning adult	2014-03-12	47.869	-122.601	Mar-Apr spawner	Washington
PtGb14_091	Port Gamble	spawning adult	2014-03-12	47.869	-122.601	Mar-Apr spawner	Washington
PtGb14_094	Port Gamble	spawning adult	2014-03-12	47.869	-122.601	Mar-Apr spawner	Washington
PtGb14_096	Port Gamble	spawning adult	2014-03-12	47.869	-122.601	Mar-Apr spawner	Washington
PtGb14_128	Port Gamble	spawning adult	2014-03-12	47.869	-122.601	Mar-Apr spawner	Washington
QlBy14_001	Quilcene Bay	spawning adult	2014-03-26	47.801	-122.852	Mar-Apr spawner	Washington
QlBy14_008	Quilcene Bay	spawning adult	2014-03-26	47.801	-122.852	Mar-Apr spawner	Washington
QlBy14_009	Quilcene Bay	spawning adult	2014-03-26	47.801	-122.852	Mar-Apr spawner	Washington
QlBy14_014	Quilcene Bay	spawning adult	2014-03-26	47.801	-122.852	Mar-Apr spawner	Washington
QlBy14_015	Quilcene Bay	spawning adult	2014-03-26	47.801	-122.852	Mar-Apr spawner	Washington
QlBy14_016	Quilcene Bay	spawning adult	2014-03-26	47.801	-122.852	Mar-Apr spawner	Washington
QlBy14_019	Quilcene Bay	spawning adult	2014-03-26	47.801	-122.852	Mar-Apr spawner	Washington
QlBy14_020	Quilcene Bay	spawning adult	2014-03-26	47.801	-122.852	Mar-Apr spawner	Washington
QlBy14_024	Quilcene Bay	spawning adult	2014-03-26	47.801	-122.852	Mar-Apr spawner	Washington
QlBy14_032	Quilcene Bay	spawning adult	2014-03-26	47.801	-122.852	Mar-Apr spawner	Washington
QlBy14_033	Quilcene Bay	spawning adult	2014-03-26	47.801	-122.852	Mar-Apr spawner	Washington
QlBy14_034	Quilcene Bay	spawning adult	2014-03-26	47.801	-122.852	Mar-Apr spawner	Washington
QlBy14_042	Quilcene Bay	spawning adult	2014-03-26	47.801	-122.852	Mar-Apr spawner	Washington
QlBy14_062	Quilcene Bay	spawning adult	2014-03-26	47.801	-122.852	Mar-Apr spawner	Washington
QlBy14_065	Quilcene Bay	spawning adult	2014-03-26	47.801	-122.852	Mar-Apr spawner	Washington
QlBy14_067	Quilcene Bay	spawning adult	2014-03-26	47.801	-122.852	Mar-Apr spawner	Washington
ElBy15_009	Elliot Bay	eyed egg	2015-04-15	47.615	-122.356	Mar-Apr spawner	Washington
ElBy15_016	Elliot Bay	eyed egg	2015-04-15	47.615	-122.356	Mar-Apr spawner	Washington
ElBy15_044	Elliot Bay	eyed egg	2015-04-15	47.615	-122.356	Mar-Apr spawner	Washington
ElBy15_101	Elliot Bay	eyed egg	2015-04-15	47.615	-122.356	Mar-Apr spawner	Washington
ElBy15_103	Elliot Bay	eyed egg	2015-04-15	47.615	-122.356	Mar-Apr spawner	Washington
ElBy15_104	Elliot Bay	eyed egg	2015-04-15	47.615	-122.356	Mar-Apr spawner	Washington
ElBy15_105	Elliot Bay	eyed egg	2015-04-15	47.615	-122.356	Mar-Apr spawner	Washington
ElBy15_106	Elliot Bay	eyed egg	2015-04-15	47.615	-122.356	Mar-Apr spawner	Washington
ElBy15_108	Elliot Bay	eyed egg	2015-04-15	47.615	-122.356	Mar-Apr spawner	Washington
ElBy15_109	Elliot Bay	eyed egg	2015-04-15	47.615	-122.356	Mar-Apr spawner	Washington
ElBy15_110	Elliot Bay	eyed egg	2015-04-15	47.615	-122.356	Mar-Apr spawner	Washington
ElBy15_111	Elliot Bay	eyed egg	2015-04-15	47.615	-122.356	Mar-Apr spawner	Washington
ElBy15_112	Elliot Bay	eyed egg	2015-04-15	47.615	-122.356	Mar-Apr spawner	Washington
ElBy15_113	Elliot Bay	eyed egg	2015-04-15	47.615	-122.356	Mar-Apr spawner	Washington
ElBy15_114	Elliot Bay	eyed egg	2015-04-15	47.615	-122.356	Mar-Apr spawner	Washington
ElBy15_115	Elliot Bay	eyed egg	2015-04-15	47.615	-122.356	Mar-Apr spawner	Washington
ElBy15_118	Elliot Bay	eyed egg	2015-04-15	47.615	-122.356	Mar-Apr spawner	Washington
ElBy15_119	Elliot Bay	eyed egg	2015-04-15	47.615	-122.356	Mar-Apr spawner	Washington
ElBy15_120	Elliot Bay	eyed egg	2015-04-15	47.615	-122.356	Mar-Apr spawner	Washington
ElBy15_128	Elliot Bay	eyed egg	2015-04-15	47.615	-122.356	Mar-Apr spawner	Washington
ElBy15_129	Elliot Bay	eyed egg	2015-04-15	47.615	-122.356	Mar-Apr spawner	Washington
ElBy15_175	Elliot Bay	eyed egg	2015-04-15	47.615	-122.356	Mar-Apr spawner	Washington
ElBy15_176	Elliot Bay	eyed egg	2015-04-15	47.615	-122.356	Mar-Apr spawner	Washington
ElBy15_177	Elliot Bay	eyed egg	2015-04-15	47.615	-122.356	Mar-Apr spawner	Washington
ElBy15_178	Elliot Bay	eyed egg	2015-04-15	47.615	-122.356	Mar-Apr spawner	Washington
ElBy15_179	Elliot Bay	eyed egg	2015-04-15	47.615	-122.356	Mar-Apr spawner	Washington
ElBy15_180	Elliot Bay	eyed egg	2015-04-15	47.615	-122.356	Mar-Apr spawner	Washington
ElBy15_181	Elliot Bay	eyed egg	2015-04-15	47.615	-122.356	Mar-Apr spawner	Washington
ElBy15_182	Elliot Bay	eyed egg	2015-04-15	47.615	-122.356	Mar-Apr spawner	Washington
ElBy15_183	Elliot Bay	eyed egg	2015-04-15	47.615	-122.356	Mar-Apr spawner	Washington
ElBy15_184	Elliot Bay	eyed egg	2015-04-15	47.615	-122.356	Mar-Apr spawner	Washington
ElBy15_185	Elliot Bay	eyed egg	2015-04-15	47.615	-122.356	Mar-Apr spawner	Washington
ElBy15_186	Elliot Bay	eyed egg	2015-04-15	47.615	-122.356	Mar-Apr spawner	Washington
ElBy15_187	Elliot Bay	eyed egg	2015-04-15	47.615	-122.356	Mar-Apr spawner	Washington
ElBy15_188	Elliot Bay	eyed egg	2015-04-15	47.615	-122.356	Mar-Apr spawner	Washington
ElBy15_189	Elliot Bay	eyed egg	2015-04-15	47.615	-122.356	Mar-Apr spawner	Washington
ElBy15_190	Elliot Bay	eyed egg	2015-04-15	47.615	-122.356	Mar-Apr spawner	Washington
ElBy15_191	Elliot Bay	eyed egg	2015-04-15	47.615	-122.356	Mar-Apr spawner	Washington
ElBy15_192	Elliot Bay	eyed egg	2015-04-15	47.615	-122.356	Mar-Apr spawner	Washington
ElBy15_193	Elliot Bay	eyed egg	2015-04-15	47.615	-122.356	Mar-Apr spawner	Washington
ElBy15_195	Elliot Bay	eyed egg	2015-04-15	47.615	-122.356	Mar-Apr spawner	Washington
ElBy15_197	Elliot Bay	eyed egg	2015-04-15	47.615	-122.356	Mar-Apr spawner	Washington
ElBy15_199	Elliot Bay	eyed egg	2015-04-15	47.615	-122.356	Mar-Apr spawner	Washington
ElBy15_200	Elliot Bay	eyed egg	2015-04-15	47.615	-122.356	Mar-Apr spawner	Washington
ElBy15_201	Elliot Bay	eyed egg	2015-04-15	47.615	-122.356	Mar-Apr spawner	Washington
ElBy15_203	Elliot Bay	eyed egg	2015-04-15	47.615	-122.356	Mar-Apr spawner	Washington
ElBy15_204	Elliot Bay	eyed egg	2015-04-15	47.615	-122.356	Mar-Apr spawner	Washington
Gabr15_001	Gabriola Island	spawning adult	2015-03-19	49.163	-123.74	Mar-Apr spawner	British Columbia
Gabr15_002	Gabriola Island	spawning adult	2015-03-19	49.163	-123.74	Mar-Apr spawner	British Columbia
Gabr15_003	Gabriola Island	spawning adult	2015-03-19	49.163	-123.74	Mar-Apr spawner	British Columbia
Gabr15_004	Gabriola Island	spawning adult	2015-03-19	49.163	-123.74	Mar-Apr spawner	British Columbia
Gabr15_005	Gabriola Island	spawning adult	2015-03-19	49.163	-123.74	Mar-Apr spawner	British Columbia
Gabr15_006	Gabriola Island	spawning adult	2015-03-19	49.163	-123.74	Mar-Apr spawner	British Columbia
Gabr15_007	Gabriola Island	spawning adult	2015-03-19	49.163	-123.74	Mar-Apr spawner	British Columbia
Gabr15_008	Gabriola Island	spawning adult	2015-03-19	49.163	-123.74	Mar-Apr spawner	British Columbia
Gabr15_009	Gabriola Island	spawning adult	2015-03-19	49.163	-123.74	Mar-Apr spawner	British Columbia
Gabr15_010	Gabriola Island	spawning adult	2015-03-19	49.163	-123.74	Mar-Apr spawner	British Columbia
Gabr15_011	Gabriola Island	spawning adult	2015-03-19	49.163	-123.74	Mar-Apr spawner	British Columbia
Gabr15_012	Gabriola Island	spawning adult	2015-03-19	49.163	-123.74	Mar-Apr spawner	British Columbia
Gabr15_013	Gabriola Island	spawning adult	2015-03-19	49.163	-123.74	Mar-Apr spawner	British Columbia
Gabr15_014	Gabriola Island	spawning adult	2015-03-19	49.163	-123.74	Mar-Apr spawner	British Columbia
Gabr15_015	Gabriola Island	spawning adult	2015-03-19	49.163	-123.74	Mar-Apr spawner	British Columbia
Gabr15_016	Gabriola Island	spawning adult	2015-03-19	49.163	-123.74	Mar-Apr spawner	British Columbia
Gabr15_017	Gabriola Island	spawning adult	2015-03-19	49.163	-123.74	Mar-Apr spawner	British Columbia
Gabr15_018	Gabriola Island	spawning adult	2015-03-19	49.163	-123.74	Mar-Apr spawner	British Columbia
Gabr15_019	Gabriola Island	spawning adult	2015-03-19	49.163	-123.74	Mar-Apr spawner	British Columbia
Gabr15_020	Gabriola Island	spawning adult	2015-03-19	49.163	-123.74	Mar-Apr spawner	British Columbia
Gabr15_021	Gabriola Island	spawning adult	2015-03-19	49.163	-123.74	Mar-Apr spawner	British Columbia
Gabr15_022	Gabriola Island	spawning adult	2015-03-19	49.163	-123.74	Mar-Apr spawner	British Columbia
Gabr15_023	Gabriola Island	spawning adult	2015-03-19	49.163	-123.74	Mar-Apr spawner	British Columbia
Gabr15_024	Gabriola Island	spawning adult	2015-03-19	49.163	-123.74	Mar-Apr spawner	British Columbia
Gabr15_025	Gabriola Island	spawning adult	2015-03-19	49.163	-123.74	Mar-Apr spawner	British Columbia
Gabr15_026	Gabriola Island	spawning adult	2015-03-19	49.163	-123.74	Mar-Apr spawner	British Columbia
Gabr15_027	Gabriola Island	spawning adult	2015-03-19	49.163	-123.74	Mar-Apr spawner	British Columbia
Gabr15_028	Gabriola Island	spawning adult	2015-03-19	49.163	-123.74	Mar-Apr spawner	British Columbia
Gabr15_030	Gabriola Island	spawning adult	2015-03-19	49.163	-123.74	Mar-Apr spawner	British Columbia
Gabr15_031	Gabriola Island	spawning adult	2015-03-19	49.163	-123.74	Mar-Apr spawner	British Columbia
Gabr15_032	Gabriola Island	spawning adult	2015-03-19	49.163	-123.74	Mar-Apr spawner	British Columbia
Gabr15_033	Gabriola Island	spawning adult	2015-03-19	49.163	-123.74	Mar-Apr spawner	British Columbia
Gabr15_034	Gabriola Island	spawning adult	2015-03-19	49.163	-123.74	Mar-Apr spawner	British Columbia
Gabr15_035	Gabriola Island	spawning adult	2015-03-19	49.163	-123.74	Mar-Apr spawner	British Columbia
Gabr15_036	Gabriola Island	spawning adult	2015-03-19	49.163	-123.74	Mar-Apr spawner	British Columbia
Gabr15_037	Gabriola Island	spawning adult	2015-03-19	49.163	-123.74	Mar-Apr spawner	British Columbia
Gabr15_038	Gabriola Island	spawning adult	2015-03-19	49.163	-123.74	Mar-Apr spawner	British Columbia
Gabr15_039	Gabriola Island	spawning adult	2015-03-19	49.163	-123.74	Mar-Apr spawner	British Columbia
Gabr15_040	Gabriola Island	spawning adult	2015-03-19	49.163	-123.74	Mar-Apr spawner	British Columbia
Gabr15_041	Gabriola Island	spawning adult	2015-03-19	49.163	-123.74	Mar-Apr spawner	British Columbia
Gabr15_042	Gabriola Island	spawning adult	2015-03-19	49.163	-123.74	Mar-Apr spawner	British Columbia
Gabr15_043	Gabriola Island	spawning adult	2015-03-19	49.163	-123.74	Mar-Apr spawner	British Columbia
Gabr15_044	Gabriola Island	spawning adult	2015-03-19	49.163	-123.74	Mar-Apr spawner	British Columbia
Gabr15_045	Gabriola Island	spawning adult	2015-03-19	49.163	-123.74	Mar-Apr spawner	British Columbia
Gabr15_046	Gabriola Island	spawning adult	2015-03-19	49.163	-123.74	Mar-Apr spawner	British Columbia
ChPt14_001	Cherry Point	spawning adult	2014-05-12	48.932	-122.798	May spawner	Washington
ChPt14_002	Cherry Point	spawning adult	2014-05-12	48.932	-122.798	May spawner	Washington
ChPt14_003	Cherry Point	spawning adult	2014-05-12	48.932	-122.798	May spawner	Washington
ChPt14_004	Cherry Point	spawning adult	2014-05-12	48.932	-122.798	May spawner	Washington
ChPt14_006	Cherry Point	spawning adult	2014-05-12	48.932	-122.798	May spawner	Washington
ChPt14_007	Cherry Point	spawning adult	2014-05-12	48.932	-122.798	May spawner	Washington
ChPt14_008	Cherry Point	spawning adult	2014-05-12	48.932	-122.798	May spawner	Washington
ChPt14_009	Cherry Point	spawning adult	2014-05-12	48.932	-122.798	May spawner	Washington
ChPt14_010	Cherry Point	spawning adult	2014-05-12	48.932	-122.798	May spawner	Washington
ChPt14_011	Cherry Point	spawning adult	2014-05-12	48.932	-122.798	May spawner	Washington
ChPt14_012	Cherry Point	spawning adult	2014-05-12	48.932	-122.798	May spawner	Washington
ChPt14_013	Cherry Point	spawning adult	2014-05-12	48.932	-122.798	May spawner	Washington
ChPt14_014	Cherry Point	spawning adult	2014-05-12	48.932	-122.798	May spawner	Washington
ChPt14_015	Cherry Point	spawning adult	2014-05-12	48.932	-122.798	May spawner	Washington
ChPt14_016	Cherry Point	spawning adult	2014-05-12	48.932	-122.798	May spawner	Washington
ChPt14_017	Cherry Point	spawning adult	2014-05-12	48.932	-122.798	May spawner	Washington
ChPt14_018	Cherry Point	spawning adult	2014-05-12	48.932	-122.798	May spawner	Washington
ChPt14_019	Cherry Point	spawning adult	2014-05-12	48.932	-122.798	May spawner	Washington
ChPt14_020	Cherry Point	spawning adult	2014-05-12	48.932	-122.798	May spawner	Washington
ChPt14_021	Cherry Point	spawning adult	2014-05-12	48.932	-122.798	May spawner	Washington
ChPt14_023	Cherry Point	spawning adult	2014-05-12	48.932	-122.798	May spawner	Washington
ChPt14_024	Cherry Point	spawning adult	2014-05-12	48.932	-122.798	May spawner	Washington
ChPt14_025	Cherry Point	spawning adult	2014-05-12	48.932	-122.798	May spawner	Washington
ChPt14_026	Cherry Point	spawning adult	2014-05-12	48.932	-122.798	May spawner	Washington
ChPt14_031	Cherry Point	spawning adult	2014-05-12	48.932	-122.798	May spawner	Washington
ChPt14_032	Cherry Point	spawning adult	2014-05-12	48.932	-122.798	May spawner	Washington
ChPt14_033	Cherry Point	spawning adult	2014-05-12	48.932	-122.798	May spawner	Washington
ChPt14_035	Cherry Point	spawning adult	2014-05-12	48.932	-122.798	May spawner	Washington
ChPt14_036	Cherry Point	spawning adult	2014-05-12	48.932	-122.798	May spawner	Washington
ChPt14_038	Cherry Point	spawning adult	2014-05-12	48.932	-122.798	May spawner	Washington
ChPt14_039	Cherry Point	spawning adult	2014-05-12	48.932	-122.798	May spawner	Washington
ChPt14_042	Cherry Point	spawning adult	2014-05-12	48.932	-122.798	May spawner	Washington
ChPt14_046	Cherry Point	spawning adult	2014-05-12	48.932	-122.798	May spawner	Washington
ChPt14_048	Cherry Point	spawning adult	2014-05-12	48.932	-122.798	May spawner	Washington
ChPt16_001	Cherry Point	spawning adult	2016-05-09	48.932	-122.798	May spawner	Washington
ChPt16_002	Cherry Point	spawning adult	2016-05-09	48.932	-122.798	May spawner	Washington
ChPt16_003	Cherry Point	spawning adult	2016-05-09	48.932	-122.798	May spawner	Washington
ChPt16_005	Cherry Point	spawning adult	2016-05-09	48.932	-122.798	May spawner	Washington
ChPt16_006	Cherry Point	spawning adult	2016-05-09	48.932	-122.798	May spawner	Washington
ChPt16_007	Cherry Point	spawning adult	2016-05-09	48.932	-122.798	May spawner	Washington
ChPt16_008	Cherry Point	spawning adult	2016-05-09	48.932	-122.798	May spawner	Washington
ChPt16_009	Cherry Point	spawning adult	2016-05-09	48.932	-122.798	May spawner	Washington
ChPt16_010	Cherry Point	spawning adult	2016-05-09	48.932	-122.798	May spawner	Washington
ChPt16_012	Cherry Point	spawning adult	2016-05-09	48.932	-122.798	May spawner	Washington
ChPt16_013	Cherry Point	spawning adult	2016-05-09	48.932	-122.798	May spawner	Washington
ChPt16_014	Cherry Point	spawning adult	2016-05-09	48.932	-122.798	May spawner	Washington
ChPt16_015	Cherry Point	spawning adult	2016-05-09	48.932	-122.798	May spawner	Washington
ChPt16_016	Cherry Point	spawning adult	2016-05-09	48.932	-122.798	May spawner	Washington
ChPt16_017	Cherry Point	spawning adult	2016-05-09	48.932	-122.798	May spawner	Washington
ChPt16_018	Cherry Point	spawning adult	2016-05-09	48.932	-122.798	May spawner	Washington
ChPt16_019	Cherry Point	spawning adult	2016-05-09	48.932	-122.798	May spawner	Washington
ChPt16_020	Cherry Point	spawning adult	2016-05-09	48.932	-122.798	May spawner	Washington
ChPt16_021	Cherry Point	spawning adult	2016-05-09	48.932	-122.798	May spawner	Washington
ChPt16_023	Cherry Point	spawning adult	2016-05-09	48.932	-122.798	May spawner	Washington
ChPt16_024	Cherry Point	spawning adult	2016-05-09	48.932	-122.798	May spawner	Washington
ChPt16_025	Cherry Point	spawning adult	2016-05-09	48.932	-122.798	May spawner	Washington
ChPt16_026	Cherry Point	spawning adult	2016-05-09	48.932	-122.798	May spawner	Washington
ChPt16_027	Cherry Point	spawning adult	2016-05-09	48.932	-122.798	May spawner	Washington
ChPt16_028	Cherry Point	spawning adult	2016-05-09	48.932	-122.798	May spawner	Washington
ChPt16_029	Cherry Point	spawning adult	2016-05-09	48.932	-122.798	May spawner	Washington
ChPt16_030	Cherry Point	spawning adult	2016-05-09	48.932	-122.798	May spawner	Washington
ChPt16_031	Cherry Point	spawning adult	2016-05-09	48.932	-122.798	May spawner	Washington
ChPt16_033	Cherry Point	spawning adult	2016-05-09	48.932	-122.798	May spawner	Washington
ChPt16_034	Cherry Point	spawning adult	2016-05-09	48.932	-122.798	May spawner	Washington
ChPt16_035	Cherry Point	spawning adult	2016-05-09	48.932	-122.798	May spawner	Washington
ChPt16_036	Cherry Point	spawning adult	2016-05-09	48.932	-122.798	May spawner	Washington
ChPt16_038	Cherry Point	spawning adult	2016-05-09	48.932	-122.798	May spawner	Washington
ChPt16_039	Cherry Point	spawning adult	2016-05-09	48.932	-122.798	May spawner	Washington
ChPt16_040	Cherry Point	spawning adult	2016-05-09	48.932	-122.798	May spawner	Washington
ChPt16_041	Cherry Point	spawning adult	2016-05-09	48.932	-122.798	May spawner	Washington
ChPt16_042	Cherry Point	spawning adult	2016-05-09	48.932	-122.798	May spawner	Washington
ChPt16_043	Cherry Point	spawning adult	2016-05-09	48.932	-122.798	May spawner	Washington
ChPt16_044	Cherry Point	spawning adult	2016-05-09	48.932	-122.798	May spawner	Washington
ChPt16_045	Cherry Point	spawning adult	2016-05-09	48.932	-122.798	May spawner	Washington
ChPt16_046	Cherry Point	spawning adult	2016-05-09	48.932	-122.798	May spawner	Washington
ChPt16_047	Cherry Point	spawning adult	2016-05-09	48.932	-122.798	May spawner	Washington
ChPt16_048	Cherry Point	spawning adult	2016-05-09	48.932	-122.798	May spawner	Washington
ChPt16_049	Cherry Point	spawning adult	2016-05-09	48.932	-122.798	May spawner	Washington
ChPt16_050	Cherry Point	spawning adult	2016-05-09	48.932	-122.798	May spawner	Washington
ChPt16_051	Cherry Point	spawning adult	2016-05-09	48.932	-122.798	May spawner	Washington
ChPt16_052	Cherry Point	spawning adult	2016-05-09	48.932	-122.798	May spawner	Washington

## Sheet: SI Data 4
	Sample collection	Port Orchard	Squaxin	Similk Bay	Port Gamble	Quilcene	Elliott Bay	Gabriola Island	Cherry Point 2014	Cherry Point 2016	Burton Acres: post-contact	Burton Acres: 910-685 cal BP	Bay Street: 400-100 cal BP	Bay Street: 800-550 cal BP
	Port Orchard	0
	Squaxin	-0.007	0
	Similk Bay	0.043*	0.034*	0
	Port Gamble	0.158*	0.158*	0.046*	0
	Quilcene	0.108*	0.101*	0.042*	0.035	0
	Elliott Bay	0.146*	0.138*	0.055*	0.027*	-0.015	0
	Gabriola Island	0.153*	0.141*	0.050*	0.02	-0.003	-0.003	0
	Cherry Point 2014	0.357*	0.362*	0.360*	0.422*	0.414*	0.480*	0.447*	0
	Cherry Point 2016	0.339*	0.344*	0.338*	0.389*	0.386*	0.442*	0.410*	-0.005	0
	Burton Acres: post-contact	0.080*	0.061*	0.040*	0.094*	0.045*	0.062*	0.046*	0.348*	0.317*	0
	Burton Acres: 910-685 cal BP	0.088*	0.074*	0.024*	0.048*	0.012	0.041*	0.023*	0.308*	0.284*	0.01	0
	Bay Street: 400-100 cal BP	0.112*	0.105*	0.035*	0.023*	-0.021	-0.003	-0.002	0.416*	0.387*	0.046*	0.015	0
	Bay Street: 800-550 cal BP	0.120*	0.112*	0.052*	0.040*	0.014	0.025*	0.013	0.368*	0.330*	0.013	0.003	0.018*	0

## Sheet: SI Data 5
# Genotypes in genepop file format.
L_30660
L_31014
L_519
L_6354
L_725
L_8468
L_24510
Pop
Port14_001 , 001002 001002 001002 001001 001002 001001 001002
Port14_002 , 001001 002002 001001 001001 001002 001001 001001
Port14_003 , 001001 001001 002002 001001 001001 001002 001001
Port14_004 , 001001 001001 002002 001001 001001 001001 001001
Port14_005 , 001001 001001 001001 001001 001002 001001 001001
Port14_006 , 001002 001002 001002 001001 001002 001002 001001
Port14_007 , 001001 001001 001002 001002 001001 001001 001001
Port14_008 , 001001 001002 001001 001001 001001 001001 001001
Port14_009 , 001001 001001 001002 001001 001002 001002 001001
Port14_010 , 001001 001001 002002 001002 001002 001001 001001
Port14_011 , 001001 001001 002002 002002 001001 001001 001001
Port14_012 , 001001 001001 001002 001002 001001 001001 001001
Port14_013 , 001002 001002 002002 001001 001002 001001 001001
Port14_014 , 001001 002002 002002 001001 001001 001001 001001
Port14_015 , 001001 001001 001002 001002 001002 002002 001002
Port14_016 , 001001 001001 002002 001001 001002 001001 001001
Port14_017 , 001001 001002 001002 001001 001001 001001 001001
Port14_018 , 001002 001001 002002 001002 001001 001001 001001
Port14_019 , 001001 001001 001002 001002 001002 001001 001001
Port14_020 , 001001 001002 001001 001002 001001 001001 001001
Port14_021 , 001002 000000 001001 001001 001001 001001 001001
Port14_022 , 001001 001001 001002 001001 001002 001001 001001
Port14_023 , 001001 001001 001002 001002 001002 001001 001002
Port14_024 , 001001 001001 001001 001001 001001 001001 001001
Port14_025 , 001002 001001 001001 001002 001002 001001 001001
Port14_026 , 001001 002002 001002 001001 001002 001001 001001
Port14_027 , 001001 001002 001001 001002 001001 001001 001001
Port14_028 , 001001 001001 001001 001002 001001 001002 001001
Port14_029 , 001001 002002 001001 002002 001001 001002 001001
Port14_030 , 001001 001001 001002 002002 001002 001001 001001
Port14_031 , 001001 001002 002002 001002 001002 000000 001001
Port14_032 , 001001 000000 002002 000000 001001 001001 001001
Port14_033 , 001002 001001 001001 001001 001002 002002 001001
Port14_034 , 002002 001001 002002 001001 001002 001001 001001
Port14_035 , 001002 000000 001001 001002 001002 001002 001001
Port14_036 , 001002 001001 001001 001001 001002 001002 001002
Port14_037 , 001002 001002 001001 001001 001002 001001 001001
Port14_038 , 001001 001001 001001 001002 002002 001001 001001
Port14_039 , 001001 001001 002002 001001 002002 000000 001001
Port14_040 , 001002 001001 001002 001001 001002 001001 001001
Port14_041 , 001001 001002 002002 001002 001002 001001 001001
Port14_042 , 001001 001002 001002 001001 001001 001001 001001
Port14_043 , 001002 001002 001001 001001 001001 001001 001002
Port14_044 , 001001 001002 001002 001002 001001 001002 001001
Port14_045 , 001002 001001 001001 000000 001002 001001 001001
Port14_048 , 001001 001002 001002 001002 001002 001001 001001
Pop
Squa07_001 , 001001 001002 001002 001002 001002 001001 001001
Squa07_002 , 001001 001002 001002 002002 001002 001001 001001
Squa07_003 , 001001 001001 001002 001001 001001 001001 001001
Squa07_004 , 001002 001001 001002 001002 001001 002002 001002
Squa07_005 , 001001 001001 001001 001002 001002 001001 001001
Squa07_006 , 001002 001001 002002 001001 001002 001001 001001
Squa07_007 , 001002 001001 001001 001001 001002 001001 001001
Squa07_008 , 001002 001002 001002 001001 001001 001002 001001
Squa07_010 , 001001 002002 001002 002002 000000 002002 001001
Squa07_011 , 001001 001002 001002 001002 001001 001001 001001
Squa07_012 , 001001 002002 001002 001002 001002 001002 001001
Squa07_014 , 001002 001001 002002 002002 001001 001001 001001
Squa07_015 , 001001 001002 002002 001001 001001 001001 001001
Squa07_016 , 001001 001001 001001 001001 001001 001001 001001
Squa07_017 , 001001 001001 002002 001001 001002 001001 001001
Squa07_018 , 001001 001001 001002 001002 001001 001001 001001
Squa07_019 , 001002 001002 001001 001001 001002 001001 001002
Squa07_020 , 001001 001001 002002 002002 001001 001001 001001
Squa07_021 , 001002 001002 001002 001002 001001 001002 001001
Squa07_022 , 001001 001001 002002 001001 001001 001001 001001
Squa07_024 , 001001 001001 001002 001001 001002 001002 001001
Squa07_025 , 001001 001002 001002 001002 002002 001001 001001
Squa07_027 , 001001 001001 002002 001002 001001 001001 001001
Squa07_028 , 001001 001001 001002 001001 001002 001001 001001
Squa07_029 , 001001 000000 002002 002002 001001 001001 001001
Squa07_031 , 001001 001002 001002 001001 001001 001001 001001
Squa07_033 , 001001 001002 002002 001002 001002 001002 001001
Squa07_034 , 001001 001001 001002 001001 001002 001001 001001
Squa07_035 , 001002 001002 001001 001002 001001 001002 001001
Squa07_036 , 001001 001002 001001 001002 002002 001001 001002
Squa07_037 , 001001 001001 001002 001002 001001 001001 001001
Squa07_038 , 001001 001001 001001 001002 001001 001002 001001
Squa07_039 , 001001 001002 001002 001002 001001 001001 001001
Squa07_040 , 001001 001001 001001 001002 001001 001002 001001
Squa07_041 , 001002 001002 001001 001002 001001 001001 001001
Squa07_042 , 001001 001001 001001 001001 001001 001001 001001
Squa07_043 , 001001 001001 001002 001001 001002 001001 001001
Squa07_044 , 001001 001001 001001 001001 002002 001001 001001
Squa07_045 , 001001 001002 001001 001001 001001 001001 001001
Squa07_046 , 001001 002002 001002 001001 001001 001001 001001
Squa07_047 , 001002 001001 001002 002002 002002 001001 001001
Squa07_048 , 001001 001001 001001 001001 001001 001001 001001
Pop
SmBy15_001 , 001001 001002 002002 001002 001001 001002 001001
SmBy15_002 , 001001 001001 002002 001001 001001 001002 001001
SmBy15_003 , 001001 001001 001001 001001 001001 002002 001001
SmBy15_004 , 001002 001001 001001 001001 001001 001002 001001
SmBy15_005 , 001001 001001 002002 001001 001001 001002 001002
SmBy15_006 , 001001 001001 002002 001001 001001 001002 001002
SmBy15_007 , 001001 001002 001001 001002 001001 002002 001001
SmBy15_008 , 001001 001001 001001 001002 001001 001001 001001
SmBy15_009 , 001001 001002 002002 001002 001001 001001 001001
SmBy15_010 , 001001 001001 001002 001001 001002 001002 001001
SmBy15_011 , 001002 002002 002002 001002 001002 001002 001001
SmBy15_012 , 001001 001001 002002 001002 001002 002002 001001
SmBy15_013 , 001001 001001 001001 001001 001001 001001 001001
SmBy15_014 , 001001 001001 001001 001001 001001 001001 001001
SmBy15_015 , 001001 001001 001001 001001 001001 001001 001001
SmBy15_016 , 001001 001001 001001 001001 001001 001001 001002
SmBy15_017 , 001002 001001 002002 001002 001002 001002 001001
SmBy15_018 , 001001 001001 001001 000000 001001 001001 001001
SmBy15_019 , 001001 001001 001001 000000 001001 001001 001001
SmBy15_020 , 001002 001001 002002 001002 001002 001002 001001
SmBy15_021 , 001002 001002 001002 002002 001001 001001 001002
SmBy15_022 , 001001 001001 001002 001001 001002 002002 001001
SmBy15_023 , 001001 001001 001001 001002 001001 001001 001001
SmBy15_024 , 001001 001001 001001 001001 001001 001002 001001
SmBy15_025 , 001001 001002 001002 001001 001002 002002 001001
SmBy15_026 , 001001 001001 001001 002002 001001 001002 001001
SmBy15_027 , 001001 000000 001001 001002 001002 001002 001001
SmBy15_028 , 001001 000000 002002 001001 001001 001002 001001
SmBy15_029 , 001001 001001 001002 001002 002002 001002 001001
SmBy15_030 , 001002 001001 001001 001001 001001 001002 001001
SmBy15_031 , 001001 001001 001002 001002 001001 000000 001001
SmBy15_032 , 001001 001002 001001 001002 001001 001001 001002
SmBy15_033 , 001001 001001 001001 001001 001001 002002 001001
SmBy15_034 , 001002 002002 002002 001001 001001 002002 001001
SmBy15_035 , 001001 001001 001001 001002 001001 001001 001001
SmBy15_036 , 001002 000000 001001 001001 001001 001002 001001
SmBy15_037 , 001001 001001 001002 001001 001001 001001 001002
SmBy15_038 , 001001 001001 001002 000000 001001 001001 001001
SmBy15_039 , 001002 001002 002002 001002 001001 001001 001001
SmBy15_040 , 001001 001002 001002 002002 001002 001002 001001
SmBy15_041 , 001001 001001 001001 001001 001001 001001 001001
SmBy15_042 , 001001 001001 001001 001001 001001 001001 001001
SmBy15_043 , 001001 001001 001001 001002 001001 001001 001001
SmBy15_044 , 001001 001002 001001 001002 001001 002002 001001
SmBy15_045 , 001001 001001 001001 001001 001001 001001 001001
SmBy15_046 , 001001 001001 001001 001002 001001 002002 001001
SmBy15_047 , 001001 001001 001001 001001 001001 001001 001001
SmBy15_048 , 001001 001001 001001 001002 001002 001002 001001
Pop
PtGb14_003 , 001001 001001 001001 001001 001001 001002 001001
PtGb14_008 , 001001 001002 001001 001001 001002 002002 001001
PtGb14_010 , 001001 001001 001001 001001 001001 001001 001001
PtGb14_013 , 001001 001002 001002 001001 001002 001001 001001
PtGb14_019 , 001001 001001 001001 001002 001001 002002 001001
PtGb14_021 , 001002 001001 001001 001001 001001 001001 001001
PtGb14_025 , 001001 001001 001001 001001 001001 002002 001001
PtGb14_030 , 001001 001001 001002 001002 001001 001002 001001
PtGb14_041 , 001001 001001 001001 001001 001001 002002 001001
PtGb14_044 , 001001 001001 001001 001001 001001 001002 001001
PtGb14_045 , 001001 001001 001001 002002 001001 001002 001001
PtGb14_048 , 001001 000000 001001 001001 001001 001002 001001
PtGb14_054 , 001001 001001 001001 001002 001001 002002 001001
PtGb14_057 , 001001 001001 001001 001001 001001 002002 001001
PtGb14_073 , 001002 000000 001001 001002 001001 001001 001001
PtGb14_076 , 001002 001001 001001 001001 001001 001002 001001
PtGb14_078 , 001001 001001 001001 001001 001001 001001 001001
PtGb14_080 , 001001 001001 001001 001001 001001 001001 001001
PtGb14_091 , 001001 001001 001002 001001 001001 002002 001001
PtGb14_094 , 001001 001001 001001 001001 001002 002002 001001
PtGb14_096 , 001001 001001 001001 001001 001001 001002 001001
PtGb14_128 , 001002 001001 001001 000000 001002 001001 001001
Pop
QlBy14_001 , 001001 001001 001001 001001 001001 001002 001001
QlBy14_008 , 001001 001001 001001 002002 001001 001001 001001
QlBy14_009 , 001001 001001 001001 001001 001001 001001 001001
QlBy14_014 , 001001 001001 001001 001001 001001 001001 001001
QlBy14_015 , 001002 000000 001001 001001 001001 001002 001001
QlBy14_016 , 001001 001002 001001 001002 001001 001002 001001
QlBy14_019 , 001001 001001 001001 001002 001001 001002 001001
QlBy14_020 , 001001 001001 001002 001002 001002 002002 001001
QlBy14_024 , 002002 001001 000000 002002 001001 001001 001001
QlBy14_032 , 001002 001001 001001 000000 001001 002002 001001
QlBy14_033 , 001002 001001 001001 001001 001001 001002 001001
QlBy14_034 , 001001 001002 001001 001002 001001 001001 001001
QlBy14_042 , 001001 001001 001001 001001 001001 001001 001001
QlBy14_062 , 001001 001002 001001 001001 001001 001001 001001
QlBy14_065 , 002002 000000 001001 001001 001001 001001 001001
QlBy14_067 , 001001 001001 001001 001001 001001 001001 001001
Pop
ElBy15_009 , 001001 001001 001001 001002 001001 001002 001001
ElBy15_016 , 001001 001001 001001 001001 001001 001002 001001
ElBy15_044 , 001001 001001 001001 001001 001001 001002 001001
ElBy15_101 , 001002 001002 001001 001001 001001 001002 001001
ElBy15_103 , 001001 001001 001001 001002 001001 001002 001001
ElBy15_104 , 001001 001001 001001 001001 001001 002002 001001
ElBy15_105 , 001001 001001 001001 001001 001001 001001 001001
ElBy15_106 , 001001 001001 001001 002002 001001 001002 001001
ElBy15_108 , 001001 001001 001001 001001 001001 001001 001001
ElBy15_109 , 002002 001002 001001 001002 001001 001002 001001
ElBy15_110 , 001001 001001 001001 001001 001001 001001 001001
ElBy15_111 , 001001 001001 001001 001002 001001 001001 001001
ElBy15_112 , 001002 001001 001001 001001 001001 001001 001001
ElBy15_113 , 001001 001001 001001 001002 001001 001002 001001
ElBy15_114 , 001001 001001 001001 001001 001001 001001 001001
ElBy15_115 , 001002 001001 001001 001001 001001 001002 001001
ElBy15_118 , 001001 001001 001001 002002 001001 001001 001001
ElBy15_119 , 001002 001001 001001 001002 001001 001002 001001
ElBy15_120 , 001001 001001 001001 001002 001001 001002 001001
ElBy15_128 , 001001 001001 001001 001001 001001 001001 001001
ElBy15_129 , 001001 001001 001002 001001 001002 001002 001001
ElBy15_175 , 001001 001001 001001 001001 001001 001002 001001
ElBy15_176 , 001001 001001 001001 001001 001001 001001 001002
ElBy15_177 , 001001 001001 001001 001002 001001 001001 001001
ElBy15_178 , 001001 001001 001001 001002 001001 001002 001001
ElBy15_179 , 001001 001002 001001 001002 001002 001002 001001
ElBy15_180 , 001002 001001 001001 001002 001001 001001 001001
ElBy15_181 , 001002 001001 001001 001001 001001 001001 001001
ElBy15_182 , 001001 001001 001001 000000 001001 001001 001001
ElBy15_183 , 001002 001001 001002 001002 001002 001001 001001
ElBy15_184 , 001001 001001 001001 002002 001001 001001 001001
ElBy15_185 , 001001 001001 001001 001002 001001 001002 001001
ElBy15_186 , 001002 001001 001001 001002 001001 002002 001001
ElBy15_187 , 001001 001001 001001 001002 001001 002002 001001
ElBy15_188 , 001001 001001 001001 000000 001001 001002 001001
ElBy15_189 , 001001 001001 001001 001001 001001 002002 001001
ElBy15_190 , 001002 001001 001002 001001 001001 001001 001001
ElBy15_191 , 001001 001001 001001 001001 001001 001002 001001
ElBy15_192 , 001001 001001 001001 001001 001001 001002 001001
ElBy15_193 , 001001 001001 001001 001002 001001 000000 001001
ElBy15_195 , 001001 001001 001001 001001 001001 001002 001001
ElBy15_197 , 001001 001001 001001 001001 001001 001001 001001
ElBy15_199 , 001002 001001 001002 001002 001001 001002 001001
ElBy15_200 , 002002 001001 001001 001002 001001 001001 001001
ElBy15_201 , 001001 001001 001001 001001 001001 001001 001001
ElBy15_203 , 001002 001001 001001 001001 001002 001002 001001
ElBy15_204 , 001001 001001 001001 001001 001001 001001 001001
Pop
Gabr15_001 , 001001 001001 001001 001002 001001 001001 001001
Gabr15_002 , 001001 001001 001001 001001 001001 001001 001001
Gabr15_003 , 001001 001001 001001 001002 001001 002002 001001
Gabr15_004 , 001001 001001 001001 001001 001001 001002 001001
Gabr15_005 , 001001 001001 001001 002002 001001 001002 001001
Gabr15_006 , 001001 001001 001001 001002 001001 002002 001001
Gabr15_007 , 001001 001001 001001 001002 001002 001002 001001
Gabr15_008 , 001002 001001 001001 001002 001001 001001 001001
Gabr15_009 , 001001 001001 001001 001001 001001 001002 001001
Gabr15_010 , 001002 001002 001001 001002 001001 001002 001001
Gabr15_011 , 001001 001002 001001 001001 001001 001002 001001
Gabr15_012 , 001001 001001 001001 001002 001001 001002 001001
Gabr15_013 , 001002 001001 001002 001001 001001 001002 001001
Gabr15_014 , 001001 001001 001001 001002 001001 001001 001001
Gabr15_015 , 001002 001001 001001 001002 001001 001002 001001
Gabr15_016 , 001002 001001 001001 001001 001001 001001 001001
Gabr15_017 , 001001 001001 001001 001002 001001 001001 001001
Gabr15_018 , 001001 001001 001001 001002 001001 001002 001002
Gabr15_019 , 001001 001001 001001 001002 001001 001002 001001
Gabr15_020 , 001001 001001 001001 001002 001001 001001 001001
Gabr15_021 , 001001 001001 001001 001001 001002 002002 001001
Gabr15_022 , 001001 001001 001001 001002 001001 001002 001001
Gabr15_023 , 001001 001001 001001 002002 001001 001001 001001
Gabr15_024 , 001002 001002 001001 001002 001002 001002 001001
Gabr15_025 , 001001 001001 001001 002002 001001 001002 001001
Gabr15_026 , 001001 001002 001002 001002 001001 002002 001001
Gabr15_027 , 001002 001001 001001 001002 001001 001001 001001
Gabr15_028 , 001001 001001 001001 001001 001001 002002 001001
Gabr15_030 , 001001 001001 001001 001001 001001 001001 001001
Gabr15_031 , 001001 001001 001001 001002 001001 001001 001001
Gabr15_032 , 001001 001001 001001 001001 001001 001001 001001
Gabr15_033 , 001001 001001 001001 001002 001001 002002 001001
Gabr15_034 , 001002 001001 001001 001002 001001 001001 001001
Gabr15_035 , 001001 001001 001001 001001 001001 001002 001001
Gabr15_036 , 001001 001002 001001 001001 001002 001002 001001
Gabr15_037 , 001001 001001 001001 001001 001001 001002 001001
Gabr15_038 , 001002 001001 001001 001002 001001 001001 001001
Gabr15_039 , 001002 001001 001001 001001 001001 001002 001001
Gabr15_040 , 001001 001001 001001 001001 001001 001001 001002
Gabr15_041 , 001001 001001 001001 001001 001001 001002 001002
Gabr15_042 , 001001 001001 001001 001001 001001 002002 001001
Gabr15_043 , 001001 001001 001002 002002 001001 001002 001001
Gabr15_044 , 001002 001001 001001 001001 001001 001002 001001
Gabr15_045 , 001001 001001 001001 001001 001001 001002 001001
Gabr15_046 , 001002 001001 001001 001001 001001 001001 001001
Pop
ChPt14_001 , 001002 002002 002002 001002 001002 002002 001002
ChPt14_002 , 001002 001002 001001 001002 002002 002002 002002
ChPt14_003 , 001001 002002 001001 001002 001002 002002 001002
ChPt14_004 , 002002 002002 001001 001002 001002 002002 001002
ChPt14_006 , 002002 001002 001002 001001 001001 002002 002002
ChPt14_007 , 001001 002002 002002 001002 002002 002002 001002
ChPt14_008 , 002002 001001 000000 002002 001002 002002 001002
ChPt14_009 , 002002 000000 001002 000000 002002 002002 001002
ChPt14_010 , 002002 002002 000000 002002 001002 002002 002002
ChPt14_011 , 002002 000000 000000 000000 002002 002002 001002
ChPt14_012 , 001002 001002 002002 001002 002002 002002 001001
ChPt14_013 , 001001 001002 002002 001002 001001 002002 001001
ChPt14_014 , 002002 002002 001001 002002 001002 002002 001002
ChPt14_015 , 001001 001002 001002 001002 001002 002002 001002
ChPt14_016 , 001002 001002 001002 001001 002002 002002 001001
ChPt14_017 , 002002 001002 001001 002002 001002 002002 001002
ChPt14_018 , 001002 001002 001002 002002 001002 002002 001002
ChPt14_019 , 002002 002002 001002 002002 001002 002002 001002
ChPt14_020 , 001001 001002 001001 002002 001001 002002 001002
ChPt14_021 , 001001 001001 002002 001002 001002 002002 001001
ChPt14_023 , 001001 002002 001002 002002 001001 002002 001001
ChPt14_024 , 001002 001001 002002 001002 001002 002002 002002
ChPt14_025 , 001001 001002 001002 000000 001002 002002 001002
ChPt14_026 , 002002 001002 001001 001001 002002 002002 001001
ChPt14_031 , 002002 002002 001001 002002 001002 002002 001002
ChPt14_032 , 001001 002002 001002 001002 001002 002002 001001
ChPt14_033 , 002002 002002 001002 002002 002002 002002 001002
ChPt14_035 , 001002 002002 001002 001001 001002 002002 002002
ChPt14_036 , 001002 001002 002002 001002 001002 002002 002002
ChPt14_038 , 002002 001001 001001 001002 001002 002002 001002
ChPt14_039 , 001002 002002 001002 002002 002002 002002 001001
ChPt14_042 , 001001 002002 002002 001002 001002 002002 001001
ChPt14_046 , 002002 000000 002002 002002 001002 002002 001002
ChPt14_048 , 002002 002002 001001 002002 001002 002002 001002
Pop
ChPt16_001 , 001002 001001 001002 002002 001002 002002 001001
ChPt16_002 , 002002 002002 001001 001002 001001 002002 001002
ChPt16_003 , 002002 001002 001001 002002 001002 002002 001002
ChPt16_005 , 001002 002002 001001 002002 001002 002002 001002
ChPt16_006 , 001001 001002 001001 002002 002002 002002 001001
ChPt16_007 , 002002 002002 001002 001002 001002 002002 002002
ChPt16_008 , 001002 002002 001002 001002 001002 002002 002002
ChPt16_009 , 001002 002002 001001 001001 001002 002002 001001
ChPt16_010 , 002002 001002 002002 001002 002002 002002 001001
ChPt16_012 , 002002 001002 001002 001002 001002 002002 001002
ChPt16_013 , 002002 001001 002002 001002 000000 002002 002002
ChPt16_014 , 001002 002002 002002 001002 002002 002002 001001
ChPt16_015 , 001001 001002 002002 002002 002002 002002 001001
ChPt16_016 , 001002 001002 001002 001001 002002 002002 002002
ChPt16_017 , 001001 001002 001002 001002 002002 002002 002002
ChPt16_018 , 002002 002002 001002 001002 001002 002002 001001
ChPt16_019 , 001002 001001 001002 001002 002002 002002 001001
ChPt16_020 , 001002 002002 001001 002002 002002 002002 001001
ChPt16_021 , 002002 001002 001002 001002 001002 002002 001002
ChPt16_023 , 001002 001002 001002 002002 001001 001002 002002
ChPt16_024 , 001001 001002 001001 002002 002002 002002 002002
ChPt16_025 , 001001 001001 000000 002002 002002 002002 001001
ChPt16_026 , 001002 001001 001001 001002 001002 002002 001002
ChPt16_027 , 002002 001001 001001 002002 001002 002002 002002
ChPt16_028 , 001001 002002 001002 001001 001002 002002 001002
ChPt16_029 , 001002 002002 002002 002002 001002 002002 001002
ChPt16_030 , 002002 001001 001001 001002 002002 002002 001002
ChPt16_031 , 001002 001002 002002 002002 001002 002002 001002
ChPt16_033 , 002002 002002 002002 001002 002002 002002 001002
ChPt16_034 , 001002 001002 001002 001001 001001 002002 001001
ChPt16_035 , 002002 001001 001001 002002 001001 002002 001001
ChPt16_036 , 002002 002002 001002 001001 001002 002002 001001
ChPt16_038 , 001002 001001 001001 002002 001001 002002 001001
ChPt16_039 , 001002 002002 001002 002002 002002 002002 001001
ChPt16_040 , 000000 001002 001002 002002 001002 002002 001001
ChPt16_041 , 002002 001001 001001 001002 002002 002002 001002
ChPt16_042 , 001002 001002 002002 002002 002002 002002 001001
ChPt16_043 , 001001 002002 001001 001002 001002 002002 001002
ChPt16_044 , 001002 002002 002002 002002 002002 002002 001001
ChPt16_045 , 002002 002002 001002 001002 001002 002002 002002
ChPt16_046 , 001001 001002 001002 002002 002002 002002 001001
ChPt16_047 , 001002 001002 001002 002002 001001 002002 002002
ChPt16_048 , 001001 001001 001002 002002 002002 002002 001002
ChPt16_049 , 001002 001001 002002 002002 001002 002002 002002
ChPt16_050 , 002002 001002 001002 001002 002002 002002 001001
ChPt16_051 , 002002 001002 001001 001001 001002 002002 001002
ChPt16_052 , 001002 001002 001002 002002 001001 002002 001001
Pop
BA_2F_01 , 001001 001001 001001 001001 000000 002002 001001
BA_2F_06 , 001002 001001 001001 001001 001001 001001 001001
BA_2F_07 , 001001 001001 001001 001002 001001 001001 001001
BA_2F_08 , 001001 001001 001001 001002 001001 001002 001001
BA_2F_09 , 001002 001001 001001 001002 001002 001002 001001
BA_2F_10 , 001001 001001 002002 001002 001002 002002 001001
BA_2F_11 , 001001 001002 001001 001002 001002 001001 001001
BA_2F_12 , 001001 001001 002002 001002 001002 002002 001001
BA_2F_13 , 001001 001001 001001 001002 001001 001002 001001
BA_2F_14 , 001001 001002 001002 002002 002002 001002 001001
BA_2F_15 , 002002 001002 001001 001001 001001 001001 001001
BA_2F_16 , 001002 001001 001002 001001 001001 001001 001002
BA_2F_17 , 001001 001002 001001 002002 000000 001001 001001
BA_2F_18 , 001001 001002 001001 002002 001001 001001 001001
BA_2F_19 , 001001 001002 002002 002002 002002 001002 001001
BA_2F_20 , 001001 001001 001001 001002 001001 001002 001001
BA_2F_21 , 001001 001001 001002 002002 002002 001001 001001
BA_2F_22 , 001001 001001 001001 001001 001001 001002 001001
BA_2F_23 , 001001 000000 001001 001001 000000 001001 001001
BA_2F_24 , 001001 001001 001001 001001 001001 001001 001001
BA_2F_25 , 001001 001001 001001 002002 000000 002002 001001
BA_2F_26 , 001002 001001 001001 002002 001001 001002 001001
BA_2F_27 , 001001 001002 001001 001002 001001 001001 001001
BA_2F_28 , 001001 001001 001001 002002 001001 001002 001001
BA_2F_29 , 001001 001002 001002 001002 001001 001001 001001
BA_2F_30 , 001001 001001 001001 001002 001001 001002 001001
BA_2F_31 , 001001 001001 001001 002002 001001 001002 001001
BA_2F_32 , 001001 001001 000000 002002 001001 001001 001001
BA_2F_33 , 000000 001001 001001 002002 000000 001001 001001
BA_2F_34 , 001002 001001 001001 002002 001002 001001 001001
BA_2F_35 , 001001 001001 001001 001002 001001 001001 001002
BA_2F_36 , 001001 001001 001001 001002 001001 001001 001002
BA_2F_37 , 001001 001001 001001 001002 001001 001001 001002
BA_2F_38 , 001001 001001 001001 001002 001001 001001 001002
BA_2F_39 , 001001 001001 001001 001002 001001 001001 001002
BA_2F_40 , 001001 001002 002002 002002 002002 001002 001001
BA_2F_41 , 001002 001001 001001 001002 001001 001001 001001
BA_2F_42 , 001001 001002 002002 002002 002002 001002 001001
BA_2F_43 , 001002 001001 001001 001001 001001 001001 001001
BA_2F_44 , 001001 001001 001001 001001 001001 002002 001001
BA_2F_44 , 001001 001001 001001 001001 001001 002002 001001
BA_2F_45 , 001001 001001 001001 001002 002002 001002 001001
BA_2F_46 , 001001 001001 001001 001002 001002 001002 001001
BA_2F_47 , 001001 001001 001001 001002 001002 001002 001001
BA_2F_48 , 001002 001002 001001 001001 001001 001002 001001
BA_2F_02 , 001002 001002 001001 001002 001001 001002 001001
BA_2F_02 , 001002 001002 001001 001002 001001 001002 001001
BA_2F_03 , 001001 001001 001001 000000 001001 000000 001001
BA_2F_04 , 002002 001001 001001 001002 000000 001001 001001
BA_2F_06 , 000000 001001 001001 001001 000000 002002 001001
BA_2F_08 , 002002 001002 002002 002002 002002 002002 001001
BA_2F_09 , 002002 001001 001001 001001 000000 001002 001001
BA_2F_11 , 001001 001001 001001 001002 001001 000000 001001
BA_2F_12 , 000000 001002 001001 001001 001001 001001 001001
BA_2F_13 , 001001 001001 001001 001001 001001 001002 001001
BA_2F_14 , 001001 001002 001002 001002 001001 002002 001001
BA_2F_15 , 000000 001001 001001 001001 001001 001001 001001
BA_2F_18 , 001001 001002 002002 001001 001002 001001 001001
BA_2F_19 , 001002 001001 001001 000000 002002 002002 001001
BA_2F_20 , 001001 001001 001001 002002 000000 001001 001001
BA_2F_22 , 001001 001001 001001 001001 001001 001001 001001
BA_2F_23 , 001001 001001 001001 002002 001001 001001 001001
BA_2F_24 , 002002 001001 001001 001002 001001 001001 001001
BA_2F_25 , 001001 001001 001001 001001 000000 001002 001001
BA_2F_26 , 001001 002002 001001 001002 001001 001001 001001
BA_2F_27 , 001001 001001 001002 002002 001001 001001 001001
BA_2F_28 , 001001 001002 001002 002002 000000 001002 001001
BA_2F_29 , 002002 001001 001001 001002 001001 001001 001001
BA_2F_30 , 001001 001001 001001 001001 001001 001002 001001
BA_2F_31 , 001001 001002 001001 001001 001001 000000 001001
BA_2F_33 , 001001 001001 001002 002002 001002 002002 001001
BA_2F_36 , 001001 001001 001002 002002 000000 002002 001001
BA_2F_37 , 001001 001001 001001 001001 001001 002002 001001
BA_2F_38 , 001001 002002 001001 001002 001001 002002 001002
BA_2F_39 , 001001 001001 001001 001002 000000 001002 001001
BA_2F_40 , 002002 002002 001001 002002 001001 001001 001001
BA_2F_41 , 001001 002002 001002 001001 001001 002002 001001
BA_2F_42 , 001001 001001 001001 001001 001001 001001 001001
BA_2F_43 , 001001 001002 001001 001001 000000 002002 001001
BA_2F_44 , 001002 001001 001002 002002 002002 002002 001001
BA_2F_45 , 001001 001001 001002 002002 001001 002002 001001
BA_2F_46 , 001001 001001 001001 001002 001001 001001 001001
BA_2F_47 , 001001 001001 001001 001002 001001 001001 001001
BA_2F_48 , 001001 001001 001001 001001 001001 001001 001001
Pop
Bay02 , 001002 001002 001001 001002 001001 002002 001001
Bay03 , 002002 001001 001001 001002 001001 002002 001001
Bay04 , 001001 001001 001001 002002 001001 001001 001001
Bay05 , 002002 001001 001001 001002 001001 002002 001001
Bay06 , 001002 001001 001001 001001 001002 001002 001001
Bay07 , 001002 001001 001001 001001 001002 001002 001001
Bay08 , 001001 001001 001001 001002 001001 001002 001001
Bay09 , 001001 001001 001001 001002 001001 001002 001001
Bay10 , 001002 001002 001001 001002 001001 002002 001001
Bay11 , 001001 001001 001001 002002 001002 001001 001001
Bay12 , 001001 001001 001001 001001 001002 001002 001001
Bay13 , 001001 001001 001001 001002 001001 001001 001001
Bay14 , 001002 001002 001001 001002 001001 002002 001001
Bay15 , 001001 001001 001001 001001 001001 001002 001001
Bay16 , 002002 001001 001001 001001 000000 001002 002002
Bay17 , 001001 001001 001001 001001 001002 001002 001001
Bay18 , 001001 001001 001001 001002 001001 001001 001001
Bay19 , 001001 001001 001001 001001 001002 002002 001001
Bay20 , 001001 001001 001001 002002 001001 002002 001001
Bay21 , 001001 001001 001001 001002 001001 002002 001001
Bay22 , 001001 001001 001001 001001 001002 001002 001001
Bay23 , 001001 001001 001001 001002 001002 002002 001001
Bay24 , 001001 001001 001001 001002 001001 002002 001001
Bay25 , 001001 001001 001001 001002 001001 001001 001001
Bay26 , 001001 001001 001001 001001 001001 001001 001001
Bay27 , 001001 001001 001001 001001 001001 001002 001001
Bay28 , 002002 001001 001001 001001 001001 002002 001001
Bay29 , 001001 001001 001001 001001 001001 001002 001001
Bay30 , 001001 001001 001001 001001 001001 002002 001001
Bay31 , 001001 001001 001001 001002 001001 001001 001001
Bay32 , 001001 001001 001001 001001 001001 001002 001001
Bay33 , 001002 001001 001001 001001 001001 001001 001001
Bay34 , 001002 001001 001001 001002 001001 001002 001001
Bay35 , 001001 001001 001001 001001 001001 001002 001001
Bay36 , 001001 001002 001001 002002 001001 001001 001001
Bay37 , 001002 001002 001001 001002 001001 001001 001002
Bay38 , 001001 001001 001001 001001 001001 002002 001001
Bay40 , 001002 001001 001001 001001 001002 002002 001001
Bay41 , 001001 001001 002002 001001 001001 002002 001001
Bay42 , 001001 001001 001002 001002 001001 001001 001001
Bay43 , 001001 001001 001001 001002 001001 001001 001002
Bay44 , 001002 001001 001002 001001 001001 001002 001001
Bay45 , 001001 001001 001001 001002 001001 001001 001001
Bay47 , 001001 001001 001001 001001 001001 001002 001001
Bay48 , 001001 001001 001001 002002 001001 001002 001001
Bay49 , 001001 001002 001002 001001 001001 001001 001001
Bay51 , 001001 001002 001001 001001 001001 001001 001001
Bay52 , 001002 001001 001001 001002 001001 001001 001001
Bay53 , 001001 001001 001001 001001 001001 002002 001001
Bay54 , 001001 001001 001001 002002 001001 001001 001001
Bay56 , 001001 001002 001001 001002 002002 002002 001001
Bay57 , 001002 001001 001002 001001 002002 001001 001001
Bay58 , 002002 001001 001001 001001 000000 001001 001001
Bay59 , 001001 001001 001001 001002 001002 001001 001001
Bay60 , 001001 001001 001001 001002 001001 001001 001001
Bay62 , 001002 001001 001001 002002 001001 001002 001001
Bay63 , 001001 001001 001001 001002 001001 001001 001001
Bay64 , 001001 001001 001001 001002 001001 001002 001001
Bay65 , 001001 001001 001001 002002 001001 001002 001001
Bay66 , 001001 001001 001001 001002 001001 001002 001001
Bay67 , 001002 001002 002002 002002 001001 001001 001001
Bay68 , 001001 001001 001001 001001 001001 001002 001001
Bay69 , 001001 001001 001001 001002 001002 001001 001001
Bay70 , 001001 001001 001001 001001 001002 001002 001001
Bay71 , 001001 001001 001001 001001 001001 001001 001001
Bay72 , 001001 001001 001001 001002 001002 001001 001001
Bay73 , 001001 001001 001001 002002 001002 001001 001001
Bay74 , 002002 001001 001002 001001 001001 001001 001001
Bay75 , 000000 002002 001001 001001 002002 001002 001001
Bay76 , 001001 001001 001001 001002 001001 001001 001001
Bay77 , 001002 001001 001001 001002 001001 001002 001001
Bay80 , 001001 001001 001001 002002 001001 001002 001002
Bay82 , 001001 002002 001001 001001 001001 001001 001002
Bay83 , 001001 001001 001001 001001 001001 001001 001001
Bay84 , 001002 001001 001001 001001 001001 001001 001001
Bay85 , 001002 001002 001001 002002 001001 001001 001002
Bay86 , 001001 001001 001001 001001 001002 001002 001001
Bay87 , 001002 001002 001001 001001 001001 001002 001001
Bay88 , 001001 001002 001001 001001 001001 001002 001001
Bay89 , 001001 001002 001001 001002 001001 001002 001001
Bay90 , 001001 001002 001001 002002 001001 001001 001001
Bay91 , 001002 001001 001001 001001 001001 001002 001001
Bay92 , 001002 001001 001001 001001 001001 001001 001001
Bay93 , 001002 001001 001001 001001 001001 001002 001001
Bay94 , 001001 001001 001001 001001 001001 001001 001001
Bay96 , 001001 001001 001001 001002 002002 001001 001001
Bay97 , 001002 001001 001001 001002 001001 001002 001001
